# Supplementary material for: (6Z)-3,5-Bis(4-fluoro­phen­yl)-6-(1-hy­droxy­ethyl­idene)cyclo­hex-2-en-1-one
Source: Acta Crystallogr Sect E Struct Rep Online. 2012 Feb 10;68(Pt 3):o638–9. doi: 10.1107/S1600536812003078 (PMC3295432; doi:10.1107/S1600536812003078)
Supplement: Supplementary file 1 [file e-68-0o638-sup1.cif]

##############################################################################
#                                                                            #
# This CIF contains the data in a paper accepted for publication in          #
# Acta Crystallographica Section E. It conforms to the requirements of       #
# Notes for Authors for Acta Crystallographica Section E, and has been       #
# peer reviewed under the auspices of the IUCr Commission on Journals.       #
#                                                                            #
# Full details of the Crystallographic Information File format               #
# are given in the paper "The Crystallographic Information File (CIF):       #
# a New Standard Archive File for Crystallography" by S. R. Hall, F. H.      #
# Allen and I. D. Brown [Acta Cryst. (1991), A47, 655-685].                  #
#                                                                            #
# The current version of the core CIF dictionary is obtainable from          #
# ftp://ftp.iucr.org/pub/cif_core.dic.                                       #
#                                                                            #
# Software is freely available for graphical display of the structure(s)     #
# in this CIF. For information consult the CIF software page                 #
# http://www.iucr.org/resources/cif/software.                                #
#                                                                            #
# This file may be used for bona fide research purposes within the           #
# scientific community so long as proper attribution is given to the journal # 
# article from which it was obtained.                                        #
#                                                                            #
##############################################################################
data_global
_audit_creation_method     SHELXL-97
_journal_date_recd_electronic     2012-01-01
_journal_date_accepted     2012-01-24
_journal_name_full     'Acta Crystallographica, Section E'
_journal_year     2012
_journal_volume     68
_journal_issue      3
_journal_page_first     o638
_journal_page_last     o639
_journal_paper_category     QO
_journal_paper_doi     10.1107/S1600536812003078
_journal_coeditor_code     GG2071
_publ_contact_author_name     'Jasinski, Jerry P.'
_publ_contact_author_address
;
Department of Chemistry
Keene State College
229 Main Street
Keene, New Hampshire 03435, USA
;
_publ_contact_author_email     jjasinski@keene.edu
_publ_contact_author_fax     ?
_publ_contact_author_phone     '603 358-2563'
_publ_section_title
;
(6<i>Z</i>)-3,5-Bis(4-fluorophenyl)-6-(1-hydroxyethylidene)cyclohex-2-en-1-one
;
loop_
    _publ_author_name
    _publ_author_address
    'Jasinski, Jerry P.'
;
Department of Chemistry
Keene State College
229 Main Street
Keene, NH 03435-2001, USA
;
    'Golen, James A.'
;
Department of Chemistry
Keene State College
229 Main Street
Keene, NH 03435-2001, USA
;
    'Samshuddin, S.'
;
Department of Studies in Chemistry
Mangalore University
Mangalagangotri 574 199, India
;
    'Narayana, B.'
;
Department of Studies in Chemistry
Mangalore University
Mangalagangotri 574 199, India
;
    'Yathirajan, H. S.'
;
Department of Studies in Chemistry
University of Mysore
Manasagangotri, Mysore 570 006, India
;
data_I
_chemical_name_systematic
;
(6<i>Z</i>)-3,5-Bis(4-fluorophenyl)-6-(1-hydroxyethylidene)cyclohex-2-en-1-one
;
_chemical_name_common     ?
_chemical_formula_moiety     'C20 H16 F2 O2'
_chemical_formula_sum     'C20 H16 F2 O2'
_chemical_formula_iupac     'C20 H16 F2 O2'
_chemical_formula_weight     326.33
_chemical_melting_point     ?
_symmetry_cell_setting     monoclinic
_symmetry_space_group_name_H-M     'P 21/c'
_symmetry_space_group_name_Hall     '-P 2ybc'
loop_
    _symmetry_equiv_pos_as_xyz
    'x, y, z'
    '-x, y+1/2, -z+1/2'
    '-x, -y, -z'
    'x, -y-1/2, z-1/2'
_cell_length_a     17.663(2)
_cell_length_b     6.2371(6)
_cell_length_c     15.2357(16)
_cell_angle_alpha     90.00
_cell_angle_beta     107.717(13)
_cell_angle_gamma     90.00
_cell_volume     1598.9(3)
_cell_formula_units_Z     4
_cell_measurement_reflns_used     1763
_cell_measurement_theta_min     3.36
_cell_measurement_theta_max     70.79
_cell_measurement_temperature     173(2)
_exptl_crystal_description     block
_exptl_crystal_colour     yellow
_exptl_crystal_size_max     0.35
_exptl_crystal_size_mid     0.20
_exptl_crystal_size_min     0.18
_exptl_crystal_density_diffrn     1.356
_exptl_crystal_density_meas     ?
_exptl_crystal_density_method     'not measured'
_exptl_crystal_F_000     680
_exptl_absorpt_coefficient_mu     0.854
_exptl_absorpt_correction_type     multi-scan
_exptl_absorpt_process_details
;
(CrysAlis RED; Oxford Diffraction, 2010)
;
_exptl_absorpt_correction_T_min     0.7543
_exptl_absorpt_correction_T_max     0.8615
_exptl_special_details     ?
_diffrn_ambient_temperature     173(2)
_diffrn_radiation_type     CuK\a
_diffrn_radiation_wavelength     1.54178
_diffrn_radiation_source     'Enhance (Cu) X-ray Source'
_diffrn_radiation_monochromator     'graphite'
_diffrn_measurement_device_type     'Oxford Diffraction Xcalibur Gemini'
_diffrn_measurement_method     '\w scans'
_diffrn_detector_area_resol_mean     16.1500
_diffrn_reflns_number     5441
_diffrn_reflns_av_R_equivalents     0.0199
_diffrn_reflns_av_sigmaI/netI     0.0291
_diffrn_reflns_theta_min     5.26
_diffrn_reflns_theta_max     70.71
_diffrn_reflns_theta_full     67.50
_diffrn_measured_fraction_theta_max     0.982
_diffrn_measured_fraction_theta_full     0.998
_diffrn_reflns_limit_h_min     -21
_diffrn_reflns_limit_h_max     8
_diffrn_reflns_limit_k_min     -7
_diffrn_reflns_limit_k_max     7
_diffrn_reflns_limit_l_min     -18
_diffrn_reflns_limit_l_max     18
_diffrn_standards_number     ?
_diffrn_standards_interval_count     ?
_diffrn_standards_interval_time     ?
_diffrn_standards_decay_%     ?
_refine_special_details
;
Refinement of <i>F</i>^2^ against ALL reflections. The weighted <i>R</i>-factor
<i>wR</i> and goodness of fit <i>S</i> are based on <i>F</i>^2^, conventional
<i>R</i>-factors <i>R</i> are based on <i>F</i>, with <i>F</i> set to zero for
negative <i>F</i>^2^. The threshold expression of <i>F</i>^2^ >
\s(<i>F</i>^2^) is used only for calculating <i>R</i>-factors(gt) <i>etc</i>.
and is not relevant to the choice of reflections for refinement.
<i>R</i>-factors based on <i>F</i>^2^ are statistically about twice as large
as those based on <i>F</i>, and <i>R</i>- factors based on ALL data will be
even larger.
;
_reflns_number_total     3023
_reflns_number_gt     2154
_reflns_threshold_expression     I>2\s(I)
_refine_ls_structure_factor_coef     Fsqd
_refine_ls_matrix_type     full
_refine_ls_R_factor_all     0.0687
_refine_ls_R_factor_gt     0.0480
_refine_ls_wR_factor_gt     0.1267
_refine_ls_wR_factor_ref     0.1470
_refine_ls_goodness_of_fit_ref     1.019
_refine_ls_restrained_S_all     1.019
_refine_ls_number_reflns     3023
_refine_ls_number_parameters     222
_refine_ls_number_restraints     0
_refine_ls_hydrogen_treatment     mixed
_refine_ls_weighting_scheme     calc
_refine_ls_weighting_details
              'w=1/[\s^2^(Fo^2^)+(0.0646P)^2^+0.2155P] where P=(Fo^2^+2Fc^2^)/3'
_atom_sites_solution_hydrogens     geom
_atom_sites_solution_primary     direct
_atom_sites_solution_secondary     difmap
_refine_ls_shift/su_max     0.000
_refine_ls_shift/su_mean     0.000
_refine_diff_density_max     0.174
_refine_diff_density_min     -0.198
_refine_ls_extinction_method     '<i>SHELXL97</i> (Sheldrick, 2008)'
_refine_ls_extinction_coef     0.0017(3)
_refine_ls_extinction_expression
                                  'Fc^*^=kFc[1+0.001xFc^2^\l^3^/sin(2\q)]^-1/4^'
loop_
    _atom_type_symbol
    _atom_type_description
    _atom_type_scat_dispersion_real
    _atom_type_scat_dispersion_imag
    _atom_type_scat_source
    'C' 'C' 0.0181 0.0091
                         'International Tables Vol C Tables 4.2.6.8 and 6.1.1.4'
    'H' 'H' 0.0000 0.0000
                         'International Tables Vol C Tables 4.2.6.8 and 6.1.1.4'
    'O' 'O' 0.0492 0.0322
                         'International Tables Vol C Tables 4.2.6.8 and 6.1.1.4'
    'F' 'F' 0.0727 0.0534
                         'International Tables Vol C Tables 4.2.6.8 and 6.1.1.4'
_computing_data_collection     '<i>CrysAlis PRO</i> (Oxford Diffraction, 2010)'
_computing_cell_refinement     '<i>CrysAlis PRO</i> (Oxford Diffraction, 2010)'
_computing_data_reduction     '<i>CrysAlis RED</i> (Oxford Diffraction, 2010)'
_computing_structure_solution     '<i>SHELXS97</i> (Sheldrick, 2008)'
_computing_structure_refinement     '<i>SHELXL97</i> (Sheldrick, 2008)'
_computing_molecular_graphics     '<i>SHELXTL</i> (Sheldrick, 2008)'
_computing_publication_material     '<i>SHELXTL</i> (Sheldrick, 2008)'
loop_
    _atom_site_type_symbol
    _atom_site_label
    _atom_site_fract_x
    _atom_site_fract_y
    _atom_site_fract_z
    _atom_site_U_iso_or_equiv
    _atom_site_adp_type
    _atom_site_calc_flag
    _atom_site_refinement_flags
    _atom_site_occupancy
    _atom_site_symmetry_multiplicity
    _atom_site_disorder_assembly
    _atom_site_disorder_group
    F F1 0.55493(10) 0.1856(4) 0.43446(11) 0.1300(7) Uani d . 1 1 . .
    F F2 0.01595(9) 0.2581(3) 0.48620(11) 0.0984(5) Uani d . 1 1 . .
    O O1 0.26793(10) 0.4978(3) -0.05192(11) 0.0813(5) Uani d . 1 1 . .
    H H1 0.2297(15) 0.605(5) -0.0137(19) 0.098 Uiso d . 1 1 . .
    O O2 0.19432(10) 0.6694(2) 0.04310(11) 0.0785(5) Uani d . 1 1 . .
    C C1 0.32971(15) 0.1596(5) -0.01899(18) 0.0895(8) Uani d . 1 1 . .
    H H1A 0.3318 0.1788 -0.0820 0.134 Uiso calc R 1 1 . .
    H H1B 0.3059 0.0201 -0.0137 0.134 Uiso calc R 1 1 . .
    H H1C 0.3837 0.1657 0.0241 0.134 Uiso calc R 1 1 . .
    C C2 0.28083(13) 0.3328(4) 0.00327(15) 0.0666(6) Uani d . 1 1 . .
    C C3 0.25062(12) 0.3242(3) 0.07759(13) 0.0585(5) Uani d . 1 1 . .
    C C4 0.20637(13) 0.4997(3) 0.09387(14) 0.0610(5) Uani d . 1 1 . .
    C C5 0.17204(13) 0.4938(3) 0.16889(15) 0.0622(5) Uani d . 1 1 . .
    H H5A 0.1539 0.6235 0.1882 0.075 Uiso calc R 1 1 . .
    C C6 0.16517(11) 0.3107(3) 0.21179(14) 0.0552(5) Uani d . 1 1 . .
    C C7 0.19511(12) 0.1060(3) 0.18191(16) 0.0610(5) Uani d . 1 1 . .
    H H7A 0.1511 0.0375 0.1336 0.073 Uiso calc R 1 1 . .
    H H7B 0.2112 0.0069 0.2351 0.073 Uiso calc R 1 1 . .
    C C8 0.26582(12) 0.1378(3) 0.14426(14) 0.0591(5) Uani d . 1 1 . .
    H H8A 0.2699 0.0058 0.1087 0.071 Uiso calc R 1 1 . .
    C C9 0.34407(12) 0.1584(3) 0.22286(14) 0.0598(5) Uani d . 1 1 . .
    C C10 0.37064(15) -0.0158(4) 0.28156(16) 0.0741(6) Uani d . 1 1 . .
    H H10A 0.3398 -0.1434 0.2722 0.089 Uiso calc R 1 1 . .
    C C11 0.44143(16) -0.0060(5) 0.35355(18) 0.0892(8) Uani d . 1 1 . .
    H H11A 0.4591 -0.1247 0.3937 0.107 Uiso calc R 1 1 . .
    C C12 0.48489(16) 0.1786(6) 0.36503(17) 0.0879(8) Uani d . 1 1 . .
    C C13 0.46193(14) 0.3517(5) 0.31003(16) 0.0805(7) Uani d . 1 1 . .
    H H13A 0.4936 0.4778 0.3198 0.097 Uiso calc R 1 1 . .
    C C14 0.39064(13) 0.3403(4) 0.23873(15) 0.0692(6) Uani d . 1 1 . .
    H H14A 0.3736 0.4614 0.1999 0.083 Uiso calc R 1 1 . .
    C C15 0.12484(11) 0.2989(3) 0.28353(13) 0.0544(5) Uani d . 1 1 . .
    C C16 0.08461(12) 0.1136(4) 0.29494(15) 0.0623(5) Uani d . 1 1 . .
    H H16A 0.0831 -0.0058 0.2557 0.075 Uiso calc R 1 1 . .
    C C17 0.04699(12) 0.1000(4) 0.36192(16) 0.0674(6) Uani d . 1 1 . .
    H H17A 0.0191 -0.0262 0.3686 0.081 Uiso calc R 1 1 . .
    C C18 0.05082(13) 0.2727(4) 0.41839(15) 0.0680(6) Uani d . 1 1 . .
    C C19 0.08926(13) 0.4591(4) 0.41012(15) 0.0679(6) Uani d . 1 1 . .
    H H19A 0.0906 0.5769 0.4501 0.081 Uiso calc R 1 1 . .
    C C20 0.12583(12) 0.4709(3) 0.34258(14) 0.0616(5) Uani d . 1 1 . .
    H H20A 0.1525 0.5994 0.3359 0.074 Uiso calc R 1 1 . .
loop_
    _atom_site_aniso_label
    _atom_site_aniso_U_11
    _atom_site_aniso_U_22
    _atom_site_aniso_U_33
    _atom_site_aniso_U_12
    _atom_site_aniso_U_13
    _atom_site_aniso_U_23
    F1 0.0915(11) 0.195(2) 0.0799(10) 0.0137(13) -0.0091(9) 0.0144(12)
    F2 0.1129(12) 0.1062(11) 0.0963(10) -0.0046(9) 0.0622(9) -0.0015(9)
    O1 0.0858(11) 0.0952(12) 0.0606(9) -0.0078(10) 0.0188(8) 0.0136(9)
    O2 0.0991(12) 0.0610(9) 0.0726(10) 0.0020(8) 0.0222(9) 0.0133(8)
    C1 0.0811(16) 0.114(2) 0.0818(16) 0.0050(16) 0.0377(14) 0.0018(16)
    C2 0.0587(12) 0.0782(15) 0.0583(12) -0.0082(11) 0.0110(10) -0.0009(11)
    C3 0.0593(11) 0.0602(12) 0.0532(11) -0.0066(9) 0.0130(9) -0.0014(9)
    C4 0.0672(12) 0.0521(11) 0.0569(11) -0.0050(10) 0.0087(10) 0.0021(9)
    C5 0.0696(13) 0.0493(11) 0.0672(12) 0.0017(10) 0.0200(11) -0.0023(10)
    C6 0.0528(10) 0.0474(10) 0.0614(11) -0.0019(8) 0.0113(9) -0.0038(9)
    C7 0.0647(12) 0.0495(11) 0.0703(13) -0.0029(9) 0.0225(10) -0.0011(10)
    C8 0.0645(12) 0.0528(11) 0.0621(11) 0.0017(9) 0.0225(10) -0.0034(9)
    C9 0.0639(12) 0.0647(12) 0.0561(11) 0.0101(10) 0.0263(10) 0.0025(10)
    C10 0.0818(16) 0.0723(15) 0.0732(14) 0.0130(12) 0.0310(13) 0.0104(12)
    C11 0.0948(19) 0.105(2) 0.0696(15) 0.0321(17) 0.0283(15) 0.0231(15)
    C12 0.0720(15) 0.130(2) 0.0589(13) 0.0129(17) 0.0151(12) 0.0062(16)
    C13 0.0727(14) 0.103(2) 0.0624(13) -0.0063(14) 0.0154(12) 0.0002(14)
    C14 0.0668(13) 0.0773(15) 0.0614(12) -0.0020(12) 0.0163(11) 0.0054(11)
    C15 0.0495(10) 0.0526(11) 0.0579(11) 0.0015(8) 0.0116(9) 0.0009(9)
    C16 0.0587(11) 0.0585(12) 0.0675(12) -0.0046(10) 0.0162(10) -0.0061(10)
    C17 0.0566(12) 0.0648(13) 0.0809(14) -0.0065(10) 0.0211(11) 0.0025(12)
    C18 0.0630(13) 0.0781(15) 0.0647(13) 0.0053(11) 0.0220(11) 0.0033(12)
    C19 0.0740(14) 0.0657(13) 0.0635(12) -0.0004(11) 0.0202(11) -0.0071(11)
    C20 0.0633(12) 0.0546(11) 0.0626(12) -0.0031(9) 0.0125(10) -0.0026(10)
_geom_special_details
;
 All esds (except the esd in the dihedral angle between two l.s. planes)
 are estimated using the full covariance matrix.  The cell esds are taken
 into account individually in the estimation of esds in distances, angles
 and torsion angles; correlations between esds in cell parameters are only
 used when they are defined by crystal symmetry.  An approximate (isotropic)
 treatment of cell esds is used for estimating esds involving l.s. planes.
;
loop_
    _geom_bond_atom_site_label_1
    _geom_bond_atom_site_label_2
    _geom_bond_site_symmetry_2
    _geom_bond_distance
    _geom_bond_publ_flag
    F1 C12 . 1.362(3) ?
    F2 C18 . 1.357(2) ?
    O1 C2 . 1.304(3) ?
    O1 H1 . 1.22(3) ?
    O2 C4 . 1.290(2) ?
    O2 H1 . 1.28(3) ?
    C1 C2 . 1.485(3) ?
    C1 H1A . 0.9800 ?
    C1 H1B . 0.9800 ?
    C1 H1C . 0.9800 ?
    C2 C3 . 1.392(3) ?
    C3 C4 . 1.410(3) ?
    C3 C8 . 1.513(3) ?
    C4 C5 . 1.448(3) ?
    C5 C6 . 1.339(3) ?
    C5 H5A . 0.9500 ?
    C6 C15 . 1.477(3) ?
    C6 C7 . 1.505(3) ?
    C7 C8 . 1.538(3) ?
    C7 H7A . 0.9900 ?
    C7 H7B . 0.9900 ?
    C8 C9 . 1.534(3) ?
    C8 H8A . 1.0000 ?
    C9 C14 . 1.379(3) ?
    C9 C10 . 1.394(3) ?
    C10 C11 . 1.391(3) ?
    C10 H10A . 0.9500 ?
    C11 C12 . 1.365(4) ?
    C11 H11A . 0.9500 ?
    C12 C13 . 1.351(4) ?
    C13 C14 . 1.392(3) ?
    C13 H13A . 0.9500 ?
    C14 H14A . 0.9500 ?
    C15 C16 . 1.395(3) ?
    C15 C20 . 1.397(3) ?
    C16 C17 . 1.380(3) ?
    C16 H16A . 0.9500 ?
    C17 C18 . 1.367(3) ?
    C17 H17A . 0.9500 ?
    C18 C19 . 1.371(3) ?
    C19 C20 . 1.373(3) ?
    C19 H19A . 0.9500 ?
    C20 H20A . 0.9500 ?
loop_
    _geom_angle_atom_site_label_1
    _geom_angle_atom_site_label_2
    _geom_angle_atom_site_label_3
    _geom_angle_site_symmetry_1
    _geom_angle_site_symmetry_3
    _geom_angle
    _geom_angle_publ_flag
    C2 O1 H1 . . 98.0(12) ?
    C4 O2 H1 . . 97.0(12) ?
    C2 C1 H1A . . 109.5 ?
    C2 C1 H1B . . 109.5 ?
    H1A C1 H1B . . 109.5 ?
    C2 C1 H1C . . 109.5 ?
    H1A C1 H1C . . 109.5 ?
    H1B C1 H1C . . 109.5 ?
    O1 C2 C3 . . 121.3(2) ?
    O1 C2 C1 . . 115.2(2) ?
    C3 C2 C1 . . 123.4(2) ?
    C2 C3 C4 . . 118.9(2) ?
    C2 C3 C8 . . 122.8(2) ?
    C4 C3 C8 . . 118.23(18) ?
    O2 C4 C3 . . 122.1(2) ?
    O2 C4 C5 . . 117.5(2) ?
    C3 C4 C5 . . 120.43(19) ?
    C6 C5 C4 . . 121.92(19) ?
    C6 C5 H5A . . 119.0 ?
    C4 C5 H5A . . 119.0 ?
    C5 C6 C15 . . 122.64(18) ?
    C5 C6 C7 . . 118.91(19) ?
    C15 C6 C7 . . 118.34(17) ?
    C6 C7 C8 . . 113.80(17) ?
    C6 C7 H7A . . 108.8 ?
    C8 C7 H7A . . 108.8 ?
    C6 C7 H7B . . 108.8 ?
    C8 C7 H7B . . 108.8 ?
    H7A C7 H7B . . 107.7 ?
    C3 C8 C9 . . 113.18(17) ?
    C3 C8 C7 . . 110.55(17) ?
    C9 C8 C7 . . 111.15(17) ?
    C3 C8 H8A . . 107.2 ?
    C9 C8 H8A . . 107.2 ?
    C7 C8 H8A . . 107.2 ?
    C14 C9 C10 . . 117.5(2) ?
    C14 C9 C8 . . 123.59(19) ?
    C10 C9 C8 . . 118.9(2) ?
    C11 C10 C9 . . 121.2(2) ?
    C11 C10 H10A . . 119.4 ?
    C9 C10 H10A . . 119.4 ?
    C12 C11 C10 . . 118.3(2) ?
    C12 C11 H11A . . 120.9 ?
    C10 C11 H11A . . 120.9 ?
    C13 C12 F1 . . 119.1(3) ?
    C13 C12 C11 . . 122.9(3) ?
    F1 C12 C11 . . 118.0(3) ?
    C12 C13 C14 . . 118.2(3) ?
    C12 C13 H13A . . 120.9 ?
    C14 C13 H13A . . 120.9 ?
    C9 C14 C13 . . 121.9(2) ?
    C9 C14 H14A . . 119.1 ?
    C13 C14 H14A . . 119.1 ?
    C16 C15 C20 . . 117.58(19) ?
    C16 C15 C6 . . 120.81(18) ?
    C20 C15 C6 . . 121.61(18) ?
    C17 C16 C15 . . 121.4(2) ?
    C17 C16 H16A . . 119.3 ?
    C15 C16 H16A . . 119.3 ?
    C18 C17 C16 . . 118.3(2) ?
    C18 C17 H17A . . 120.9 ?
    C16 C17 H17A . . 120.9 ?
    F2 C18 C17 . . 118.6(2) ?
    F2 C18 C19 . . 118.6(2) ?
    C17 C18 C19 . . 122.8(2) ?
    C18 C19 C20 . . 118.3(2) ?
    C18 C19 H19A . . 120.9 ?
    C20 C19 H19A . . 120.9 ?
    C19 C20 C15 . . 121.6(2) ?
    C19 C20 H20A . . 119.2 ?
    C15 C20 H20A . . 119.2 ?
loop_
    _geom_torsion_atom_site_label_1
    _geom_torsion_atom_site_label_2
    _geom_torsion_atom_site_label_3
    _geom_torsion_atom_site_label_4
    _geom_torsion_site_symmetry_1
    _geom_torsion_site_symmetry_2
    _geom_torsion_site_symmetry_3
    _geom_torsion_site_symmetry_4
    _geom_torsion
    _geom_torsion_publ_flag
    O1 C2 C3 C4 . . . . -1.1(3) ?
    C1 C2 C3 C4 . . . . 178.5(2) ?
    O1 C2 C3 C8 . . . . -178.63(18) ?
    C1 C2 C3 C8 . . . . 1.0(3) ?
    C2 C3 C4 O2 . . . . -1.3(3) ?
    C8 C3 C4 O2 . . . . 176.34(18) ?
    C2 C3 C4 C5 . . . . 178.17(19) ?
    C8 C3 C4 C5 . . . . -4.2(3) ?
    O2 C4 C5 C6 . . . . 164.4(2) ?
    C3 C4 C5 C6 . . . . -15.1(3) ?
    C4 C5 C6 C15 . . . . -175.21(18) ?
    C4 C5 C6 C7 . . . . 0.9(3) ?
    C5 C6 C7 C8 . . . . 30.3(3) ?
    C15 C6 C7 C8 . . . . -153.45(17) ?
    C2 C3 C8 C9 . . . . 85.6(2) ?
    C4 C3 C8 C9 . . . . -91.9(2) ?
    C2 C3 C8 C7 . . . . -148.96(19) ?
    C4 C3 C8 C7 . . . . 33.5(2) ?
    C6 C7 C8 C3 . . . . -45.8(2) ?
    C6 C7 C8 C9 . . . . 80.8(2) ?
    C3 C8 C9 C14 . . . . 8.3(3) ?
    C7 C8 C9 C14 . . . . -116.8(2) ?
    C3 C8 C9 C10 . . . . -171.12(18) ?
    C7 C8 C9 C10 . . . . 63.8(2) ?
    C14 C9 C10 C11 . . . . 0.1(3) ?
    C8 C9 C10 C11 . . . . 179.6(2) ?
    C9 C10 C11 C12 . . . . -0.5(4) ?
    C10 C11 C12 C13 . . . . 0.4(4) ?
    C10 C11 C12 F1 . . . . -178.7(2) ?
    F1 C12 C13 C14 . . . . 179.2(2) ?
    C11 C12 C13 C14 . . . . 0.1(4) ?
    C10 C9 C14 C13 . . . . 0.4(3) ?
    C8 C9 C14 C13 . . . . -179.0(2) ?
    C12 C13 C14 C9 . . . . -0.5(4) ?
    C5 C6 C15 C16 . . . . 148.4(2) ?
    C7 C6 C15 C16 . . . . -27.7(3) ?
    C5 C6 C15 C20 . . . . -32.0(3) ?
    C7 C6 C15 C20 . . . . 151.90(19) ?
    C20 C15 C16 C17 . . . . 0.1(3) ?
    C6 C15 C16 C17 . . . . 179.70(18) ?
    C15 C16 C17 C18 . . . . -0.9(3) ?
    C16 C17 C18 F2 . . . . -178.07(18) ?
    C16 C17 C18 C19 . . . . 1.1(3) ?
    F2 C18 C19 C20 . . . . 178.66(19) ?
    C17 C18 C19 C20 . . . . -0.5(3) ?
    C18 C19 C20 C15 . . . . -0.3(3) ?
    C16 C15 C20 C19 . . . . 0.5(3) ?
    C6 C15 C20 C19 . . . . -179.09(19) ?
loop_
    _geom_hbond_atom_site_label_D
    _geom_hbond_atom_site_label_H
    _geom_hbond_atom_site_label_A
    _geom_hbond_site_symmetry_A
    _geom_hbond_distance_DH
    _geom_hbond_distance_HA
    _geom_hbond_distance_DA
    _geom_hbond_angle_DHA
    O1 H1 O2 . 1.22(3) 1.28(3) 2.465(2) 163(2)
    C8 H8A O2 1_545 1.00 2.52 3.365(3) 141.5
    C19 H19A O2 4_576 0.95 2.51 3.260(3) 136.2
_iucr_refine_instructions_details
;
TITL hsy914c in P2(1)/c
CELL 1.54178  17.6632   6.2371  15.2357  90.000 107.717  90.000
ZERR    4.00   0.0022   0.0006   0.0016   0.000   0.013   0.000
LATT  1
SYMM -X, 0.5+Y, 0.5-Z
SFAC C H O F
UNIT 80 64 8 8
size 0.18 0.20 0.35
rem yellow color
temp -73
conf
L.S.  20
BOND $H
acta 136
dfix 0.97 0.01 o1 h1
omit   -2   3   5
omit    0   0   2
FMAP 2
PLAN 5
htab 4
htab o1 o2
htab C8 O2_$1
htab C19 O2_$2
eqiv $1 x, -1+y, z
eqiv $2 x, 3/2-y, 1/2+z
WGHT    0.064800    0.225100
EXTI    0.001683
FVAR       0.16326
F1    4    0.554933    0.185828    0.434448    11.00000    0.09170    0.19489 =
         0.07991    0.01434   -0.00918    0.01355
F2    4    0.015922    0.258195    0.486190    11.00000    0.11288    0.10582 =
         0.09626   -0.00140    0.06214   -0.00461
O1    3    0.268139    0.497053   -0.052055    11.00000    0.08613    0.09576 =
         0.06127    0.01297    0.02001   -0.00685
H1    2    0.236385    0.583053   -0.021894    11.00000   -1.20000
O2    3    0.194455    0.669168    0.042896    11.00000    0.09842    0.06037 =
         0.07315    0.01379    0.02082    0.00143
C1    1    0.329743    0.159699   -0.018955    11.00000    0.08114    0.11454 =
         0.08190    0.00183    0.03788    0.00537
AFIX 137
H1A   2    0.331454    0.178294   -0.082194    11.00000   -1.50000
H1B   2    0.306222    0.020095   -0.013234    11.00000   -1.50000
H1C   2    0.383830    0.166535    0.023831    11.00000   -1.50000
AFIX   0
C2    1    0.280876    0.332558    0.003350    11.00000    0.05908    0.07767 =
         0.05805   -0.00032    0.01094   -0.00804
C3    1    0.250582    0.324130    0.077576    11.00000    0.05955    0.06026 =
         0.05306   -0.00141    0.01292   -0.00672
C4    1    0.206379    0.499782    0.093817    11.00000    0.06676    0.05237 =
         0.05714    0.00185    0.00867   -0.00486
C5    1    0.172113    0.493791    0.168882    11.00000    0.06950    0.04954 =
         0.06697   -0.00227    0.01993    0.00163
AFIX  43
H5A   2    0.154006    0.623566    0.188297    11.00000   -1.20000
AFIX   0
C6    1    0.165184    0.310620    0.211779    11.00000    0.05280    0.04717 =
         0.06151   -0.00370    0.01139   -0.00194
C7    1    0.195074    0.106031    0.181903    11.00000    0.06443    0.04971 =
         0.07019   -0.00110    0.02226   -0.00282
AFIX  23
H7A   2    0.151042    0.037526    0.133637    11.00000   -1.20000
H7B   2    0.211187    0.006868    0.235102    11.00000   -1.20000
AFIX   0
C8    1    0.265803    0.137874    0.144242    11.00000    0.06467    0.05267 =
         0.06216   -0.00348    0.02262    0.00161
AFIX  13
H8A   2    0.269844    0.005881    0.108676    11.00000   -1.20000
AFIX   0
C9    1    0.344095    0.158422    0.222898    11.00000    0.06353    0.06459 =
         0.05616    0.00243    0.02624    0.01007
C10   1    0.370616   -0.015721    0.281621    11.00000    0.08144    0.07249 =
         0.07312    0.01041    0.03088    0.01290
AFIX  43
H10A  2    0.339802   -0.143296    0.272313    11.00000   -1.20000
AFIX   0
C11   1    0.441387   -0.005900    0.353575    11.00000    0.09517    0.10607 =
         0.06928    0.02329    0.02850    0.03271
AFIX  43
H11A  2    0.459019   -0.124548    0.393701    11.00000   -1.20000
AFIX   0
C12   1    0.484887    0.178759    0.365054    11.00000    0.07195    0.12909 =
         0.05896    0.00604    0.01508    0.01271
C13   1    0.461946    0.351611    0.310032    11.00000    0.07255    0.10273 =
         0.06257    0.00019    0.01526   -0.00616
AFIX  43
H13A  2    0.493604    0.477678    0.319715    11.00000   -1.20000
AFIX   0
C14   1    0.390635    0.340207    0.238696    11.00000    0.06684    0.07728 =
         0.06125    0.00549    0.01630   -0.00183
AFIX  43
H14A  2    0.373592    0.461206    0.199818    11.00000   -1.20000
AFIX   0
C15   1    0.124826    0.298886    0.283546    11.00000    0.04953    0.05269 =
         0.05775    0.00087    0.01164    0.00138
C16   1    0.084613    0.113764    0.294911    11.00000    0.05877    0.05844 =
         0.06742   -0.00612    0.01641   -0.00454
AFIX  43
H16A  2    0.083091   -0.005601    0.255679    11.00000   -1.20000
AFIX   0
C17   1    0.046958    0.100033    0.361898    11.00000    0.05651    0.06487 =
         0.08104    0.00235    0.02114   -0.00633
AFIX  43
H17A  2    0.019087   -0.026128    0.368594    11.00000   -1.20000
AFIX   0
C18   1    0.050800    0.272687    0.418376    11.00000    0.06318    0.07770 =
         0.06496    0.00323    0.02205    0.00514
C19   1    0.089258    0.458964    0.410121    11.00000    0.07408    0.06580 =
         0.06344   -0.00725    0.02002   -0.00055
AFIX  43
H19A  2    0.090589    0.576753    0.450096    11.00000   -1.20000
AFIX   0
C20   1    0.125852    0.470929    0.342498    11.00000    0.06330    0.05469 =
         0.06234   -0.00265    0.01268   -0.00318
AFIX  43
H20A  2    0.152468    0.599329    0.335731    11.00000   -1.20000
HKLF 4
REM  hsy914c in P2(1)/c
REM R1 =  0.0482 for   2154 Fo > 4sig(Fo)  and  0.0689 for all   3023 data
REM    222 parameters refined using      1 restraints
END
WGHT      0.0645      0.2265
REM Highest difference peak  0.174,  deepest hole -0.195,  1-sigma level  0.031
Q1    1   0.3551  0.0626  0.0381  11.00000  0.05    0.17
Q2    1   0.2020  0.4034  0.2103  11.00000  0.05    0.16
Q3    1   0.3765  0.2560 -0.0406  11.00000  0.05    0.16
Q4    1   0.1545  0.3087  0.2376  11.00000  0.05    0.14
Q5    1   0.5281  0.0336  0.4346  11.00000  0.05    0.14
;
