# Supplementary material for: (6Z)-3,5-Bis(4-fluoro­phen­yl)-6-(1-hy­droxy­ethyl­idene)cyclo­hex-2-en-1-one
Source: Acta Crystallogr Sect E Struct Rep Online. 2012 Feb 10;68(Pt 3):o638–9. doi: 10.1107/S1600536812003078 (PMC3295432; doi:10.1107/S1600536812003078)
Supplement: Supplementary file 2 [file e-68-0o638-Isup2.hkl]

#
# h,k,l, Fc-squared, Fo-squared, sigma(Fo-squared) and status flag
#
data_I
_shelx_title ' hsy914c in P2(1)/c'
_shelx_refln_list_code          4
_shelx_F_calc_maximum      214.75
_exptl_crystal_F_000       680.00
_reflns_d_resolution_high  0.8168
 
loop_
 _symmetry_equiv_pos_as_xyz
 'x, y, z'
 '-x, y+1/2, -z+1/2'
 '-x, -y, -z'
 'x, -y-1/2, z-1/2'
 
_cell_length_a    17.6632
_cell_length_b     6.2371
_cell_length_c    15.2357
_cell_angle_alpha  90.000
_cell_angle_beta  107.717
_cell_angle_gamma  90.000
 
_shelx_F_squared_multiplier     1.000
 
loop_
 _refln_index_h
 _refln_index_k
 _refln_index_l
 _refln_F_squared_calc
 _refln_F_squared_meas
 _refln_F_squared_sigma
 _refln_observed_status
   2   0   0      660.26      629.45      7.20 o
   3   0   0     1911.66     1813.43     15.32 o
   4   0   0      700.93      616.07     10.19 o
   5   0   0       47.74       46.15      2.12 o
   6   0   0        9.48        9.22      1.06 o
   7   0   0        9.91        8.63      1.88 o
   8   0   0      122.18      100.18      6.00 o
   9   0   0       45.74       46.51      4.50 o
  10   0   0      314.53      334.54     13.14 o
  11   0   0     1330.47     1408.79     29.39 o
  12   0   0       59.81       79.73      5.30 o
  13   0   0      283.44      286.02     14.64 o
  14   0   0       42.21       46.88      6.38 o
  15   0   0      140.81      136.19     11.63 o
  16   0   0        7.49        6.75      3.00 o
  17   0   0       39.59       34.88      5.63 o
  18   0   0       19.40       12.38      3.38 o
  19   0   0        1.44        4.50      2.25 o
  20   0   0        0.01        0.00      1.13 o
   1   1   0    16302.43    16466.19    201.73 o
   2   1   0      338.10      310.84      3.04 o
   3   1   0      895.49      844.37     13.41 o
   4   1   0     7157.30     6764.35     19.50 o
   5   1   0      247.61      240.76      4.33 o
   6   1   0       26.67       29.28      1.73 o
   7   1   0        3.88        1.31      1.31 o
   8   1   0      422.47      414.98     12.96 o
   9   1   0     1269.42     1322.35     16.30 o
  10   1   0       93.26      104.82      5.43 o
  11   1   0       24.38       22.33      2.61 o
  12   1   0       20.93       23.83      3.00 o
  13   1   0      200.15      212.39     12.38 o
  14   1   0      141.52      132.86      7.50 o
  15   1   0        1.13        1.34      1.09 o
  16   1   0        0.27        1.58      1.04 o
  17   1   0       12.34        9.78      1.87 o
  18   1   0        1.20        0.75      0.99 o
  19   1   0        4.38        4.43      1.21 o
  20   1   0        0.60        3.05      0.90 o
   0   2   0        2.74        1.00      0.38 o
   1   2   0        1.90        2.10      0.75 o
   2   2   0     1912.88     1740.25     12.31 o
   3   2   0      778.28      702.35     17.14 o
   4   2   0      774.20      798.99     10.51 o
   5   2   0      108.21      111.44      6.00 o
   6   2   0      823.48      847.66     17.31 o
   7   2   0      184.58      198.54      9.01 o
   8   2   0        3.49        7.50      2.25 o
   9   2   0       18.57       18.38      3.38 o
  10   2   0       51.04       55.89      4.22 o
  11   2   0      114.77      120.50      6.23 o
  12   2   0       11.55        9.00      2.63 o
  13   2   0        0.03        3.00      2.25 o
  14   2   0       16.72        9.55      2.24 o
  15   2   0        3.15       -0.54      1.88 o
  16   2   0        0.06       -0.23      1.25 o
  17   2   0       24.18       21.78      3.18 o
  18   2   0        6.86        9.38      1.86 o
  19   2   0        2.93        2.87      0.92 o
   1   3   0      240.40      262.42     10.51 o
   2   3   0       26.63       23.25      2.12 o
   3   3   0        4.84        5.94      1.31 o
   4   3   0        2.18        0.86      0.90 o
   5   3   0       55.45       55.14      4.88 o
   6   3   0       25.17       22.50      3.38 o
   7   3   0       21.56       24.38      3.75 o
   8   3   0      200.77      217.66     10.88 o
   9   3   0      215.01      246.56     12.01 o
  10   3   0       78.00       75.62      5.23 o
  11   3   0        1.14        2.58      1.17 o
  12   3   0        5.19        6.40      6.75 o
  13   3   0        0.32       -1.13      1.88 o
  14   3   0        4.07        4.13      2.25 o
  15   3   0        0.22       -1.50      2.25 o
  16   3   0       23.52       23.63      4.50 o
  17   3   0        1.61        1.46      1.31 o
  18   3   0        3.27        4.88      1.59 o
   0   4   0       56.84       58.51      6.00 o
   1   4   0      213.73      193.23      7.56 o
   2   4   0       66.25       74.44      3.82 o
   3   4   0        5.72        6.10      1.14 o
   4   4   0        3.15        0.43      0.90 o
   5   4   0       67.56       80.27      6.75 o
   6   4   0       15.44       13.50      3.00 o
   7   4   0      115.93      116.67      8.63 o
   8   4   0       60.12       58.14      6.00 o
   9   4   0        6.20        4.36      1.88 o
  10   4   0        1.26        0.02      0.81 o
  11   4   0        1.44       -2.25      2.25 o
  12   4   0       18.07       15.38      4.13 o
  13   4   0        0.01        4.44      2.63 o
  14   4   0       11.96       11.25      2.34 o
  15   4   0       21.65       26.27      3.56 o
  16   4   0       12.86       15.76      2.39 o
  17   4   0        2.56        2.08      1.17 o
   1   5   0       65.73       64.00      4.04 o
   2   5   0      385.43      372.06      9.46 o
   3   5   0       45.59       44.24      3.32 o
   4   5   0        6.58        7.88      1.86 o
   5   5   0        1.02        1.63      1.17 o
   6   5   0       10.82       13.69      1.67 o
   7   5   0       19.34       16.33      2.78 o
   8   5   0        0.00        0.56      1.06 o
   9   5   0       22.55       24.04      3.15 o
  10   5   0       33.60       35.23      4.31 o
  11   5   0       26.52       23.99      2.50 o
  12   5   0        0.46        0.00      1.13 o
  13   5   0        8.75        7.88      2.63 o
  14   5   0        1.36        3.38      1.88 o
  15   5   0        1.45       -0.75      1.50 o
   0   6   0      446.77      478.43     18.40 o
   1   6   0       56.00       63.00      3.97 o
   2   6   0      227.19      262.24      7.79 o
   3   6   0       49.51       53.42      3.68 o
   4   6   0        3.01        4.50      1.59 o
   5   6   0        5.55        3.94      1.33 o
   6   6   0        4.90        4.50      1.88 o
   7   6   0        2.92        2.25      2.25 o
   8   6   0        7.47        7.13      2.25 o
   9   6   0        3.45        5.25      2.25 o
  10   6   0        2.06        1.50      1.50 o
  11   6   0       22.84       24.38      3.38 o
  12   6   0        0.88        1.50      1.13 o
   1   7   0        6.68        4.13      1.88 o
   2   7   0        0.02       -0.96      1.13 o
   3   7   0        0.10       -0.75      1.13 o
   4   7   0        0.01        2.25      1.50 o
   5   7   0       16.55       21.75      3.38 o
   6   7   0       50.27       76.52      6.00 o
   7   7   0       16.08       24.38      3.38 o
   8   7   0        1.92        4.50      1.50 o
 -20   1   1        9.32       10.89      1.86 o
 -19   1   1       15.05       14.65      1.95 o
 -18   1   1       54.81       53.95      3.95 o
 -17   1   1       12.79       13.60      2.23 o
 -16   1   1        0.39       -0.47      1.66 o
 -15   1   1       33.85       26.29      3.37 o
 -14   1   1       28.16       22.37      3.15 o
 -13   1   1        0.87        2.81      1.33 o
 -12   1   1      279.45      298.04     13.51 o
 -11   1   1      334.26      355.80     11.64 o
 -10   1   1        0.08       -0.11      0.77 o
  -9   1   1      307.24      303.59      6.71 o
  -8   1   1       10.41        8.99      1.14 o
  -7   1   1       55.96       58.57      2.52 o
  -6   1   1     1269.31     1232.78      9.14 o
  -5   1   1        1.40        1.38      0.38 o
  -4   1   1      141.75      135.10      4.32 o
  -3   1   1      323.20      331.23      4.91 o
  -2   1   1      596.22      586.68      8.30 o
  -1   1   1      718.59      978.76     27.03 o
   0   1   1     3980.27     3751.85      9.36 o
   1   1   1      420.77      411.72      7.91 o
   2   1   1     6355.40     6037.57     50.71 o
   3   1   1      805.20      739.76      7.31 o
   4   1   1     9199.58     9145.48     20.93 o
   5   1   1     4252.85     4030.03     15.13 o
   6   1   1       44.47       39.81      2.66 o
   7   1   1       42.42       50.52      2.58 o
   8   1   1      278.42      296.77      8.22 o
   9   1   1      152.14      148.34      6.23 o
  10   1   1      207.00      206.29      7.88 o
  11   1   1       14.00       12.59      2.24 o
  12   1   1        8.77        6.87      1.71 o
  13   1   1       74.57       69.77      7.50 o
  14   1   1        1.90        0.30      1.46 o
  15   1   1        7.85        5.08      1.41 o
  16   1   1        1.04        0.88      1.04 o
  17   1   1        0.02       -0.46      0.92 o
  18   1   1        6.55        5.33      1.26 o
  19   1   1        0.24        1.22      1.13 o
  20   1   1        0.86        1.13      1.50 o
 -20   2   1        1.99        1.13      1.13 o
 -19   2   1        0.06       -1.06      1.06 o
 -18   2   1       11.31       10.17      1.76 o
 -17   2   1       30.81       31.76      3.68 o
 -16   2   1       82.83       73.90      5.84 o
 -15   2   1       41.10       44.37      4.77 o
 -14   2   1       73.19       76.44      6.10 o
 -13   2   1      111.55      113.67      8.63 o
 -12   2   1       13.03       13.07      1.98 o
 -11   2   1       40.30       48.08      3.98 o
 -10   2   1       48.52       55.49      4.10 o
  -9   2   1       89.28       92.73      5.02 o
  -8   2   1        0.05        0.00      1.13 o
  -7   2   1     1807.01     2003.55     26.45 o
  -6   2   1        3.18        1.50      1.13 o
  -5   2   1       27.98       30.58      2.12 o
  -4   2   1     2828.20     2655.40     18.44 o
  -3   2   1       16.54       14.07      1.33 o
  -2   2   1       18.57       15.66      1.70 o
  -1   2   1      177.99      173.45      4.88 o
   0   2   1      213.92      198.36      4.53 o
   1   2   1     2305.98     2249.14     16.40 o
   2   2   1      190.21      182.08      4.11 o
   3   2   1      316.14      331.78      6.77 o
   4   2   1       10.81        5.63      1.50 o
   5   2   1      274.30      327.06     10.51 o
   6   2   1        8.04        7.88      1.88 o
   7   2   1        1.21        6.00      1.88 o
   8   2   1     1248.44     1146.94     23.74 o
   9   2   1       96.13       88.53      7.13 o
  10   2   1       81.31       88.90      7.50 o
  11   2   1       45.76       43.88      5.63 o
  12   2   1      136.01      142.94     10.13 o
  13   2   1      151.79      161.33     11.26 o
  14   2   1       11.29       11.64      2.39 o
  15   2   1        2.25        2.19      1.71 o
  16   2   1       14.70       15.13      2.78 o
  17   2   1        5.78        7.40      1.98 o
  18   2   1        3.09        3.38      1.33 o
  19   2   1        0.16       -0.90      0.90 o
 -19   3   1        1.99        1.50      0.80 o
 -18   3   1        2.75        1.69      1.06 o
 -17   3   1        0.28        0.00      1.33 o
 -16   3   1        1.47        3.07      1.30 o
 -15   3   1      145.20      178.96     12.76 o
 -14   3   1       63.16       80.27      5.82 o
 -13   3   1        3.61        8.63      3.00 o
 -12   3   1       29.05       18.00      4.13 o
 -11   3   1        7.93        2.63      1.88 o
 -10   3   1       14.42       18.00      3.75 o
  -9   3   1       53.70       59.15      4.32 o
  -8   3   1      134.85      165.84      9.00 o
  -7   3   1       46.77       51.01      4.88 o
  -6   3   1      160.41      199.25      9.38 o
  -5   3   1        0.80        0.05      0.90 o
  -4   3   1      424.00      500.16     10.08 o
  -3   3   1       76.55       57.58      3.45 o
  -2   3   1      162.01      162.24      5.70 o
  -1   3   1      103.41      103.93      6.75 o
   0   3   1       28.38       34.80      2.78 o
   1   3   1        0.62        1.88      1.50 o
   2   3   1      671.99      629.43     11.66 o
   3   3   1     1315.15     1352.34     19.80 o
   4   3   1      386.14      403.02     13.52 o
   5   3   1      140.68      145.21      8.25 o
   6   3   1        1.16        1.13      1.13 o
   7   3   1       26.73       31.88      4.50 o
   8   3   1      133.09      140.32      9.38 o
   9   3   1      105.41       99.04      7.88 o
  10   3   1       34.78       36.38      4.88 o
  11   3   1        0.01        1.40      1.44 o
  12   3   1       16.81       19.86      2.36 o
  13   3   1       26.62       21.75      4.50 o
  14   3   1       49.55       37.88      5.63 o
  15   3   1       11.13       13.50      3.75 o
  16   3   1        0.01        0.75      1.88 o
  17   3   1        5.00        3.94      1.33 o
  18   3   1        6.21        5.85      1.33 o
 -17   4   1        0.61       -1.06      1.06 o
 -16   4   1        3.72        1.54      1.17 o
 -15   4   1        2.93        3.06      1.88 o
 -14   4   1       62.65       74.66      5.70 o
 -13   4   1        0.08        0.75      1.06 o
 -12   4   1        2.24        7.88      3.00 o
 -11   4   1        7.31        6.48      1.80 o
 -10   4   1        6.48        7.88      2.63 o
  -9   4   1       95.55      103.54      9.38 o
  -8   4   1       21.44       13.13      3.75 o
  -7   4   1      400.89      405.55     18.02 o
  -6   4   1       59.21       67.52      6.38 o
  -5   4   1        9.43        9.11      1.41 o
  -4   4   1       40.53       51.74      4.16 o
  -3   4   1        1.25        0.27      0.86 o
  -2   4   1       10.11        9.18      1.36 o
  -1   4   1      136.24      125.90      6.10 o
   0   4   1       70.20       66.22      4.51 o
   1   4   1      100.69       94.45      4.33 o
   2   4   1        0.34       -0.94      2.06 o
   3   4   1      180.21      181.38      7.29 o
   4   4   1        8.64        9.75      2.63 o
   5   4   1       27.67       24.38      4.13 o
   6   4   1      104.17      105.79      8.25 o
   7   4   1       67.99       60.39      6.38 o
   8   4   1        2.82        0.38      1.50 o
   9   4   1       14.26       10.88      3.00 o
  10   4   1       22.55       26.76      3.45 o
  11   4   1        9.05        8.24      3.75 o
  12   4   1        4.27       11.63      3.00 o
  13   4   1       41.64       47.70      4.49 o
  14   4   1        8.99       10.33      1.80 o
  15   4   1       12.74       14.46      2.51 o
  16   4   1        0.00       -0.54      0.90 o
  17   4   1        5.21        5.44      1.33 o
 -15   5   1        3.25        4.88      1.88 o
 -14   5   1        9.32        8.25      2.63 o
 -13   5   1        0.00        0.00      1.50 o
 -12   5   1        2.34        4.65      1.72 o
 -11   5   1       55.66       52.10      3.70 o
 -10   5   1        2.30        2.50      1.08 o
  -9   5   1       45.88       48.76      4.49 o
  -8   5   1        0.61       -1.53      1.53 o
  -7   5   1       31.94       30.58      2.80 o
  -6   5   1        5.34        3.94      1.14 o
  -5   5   1       23.24       21.75      4.13 o
  -4   5   1       11.81       11.08      2.12 o
  -3   5   1       60.07       62.78      4.90 o
  -2   5   1       45.55       40.34      3.98 o
  -1   5   1      122.42      103.15      5.05 o
   0   5   1      168.02      168.84      5.53 o
   1   5   1      626.56      643.76     12.51 o
   2   5   1     1623.32     1574.12     27.89 o
   3   5   1      151.04      157.02      7.56 o
   4   5   1      190.29      186.55     10.69 o
   5   5   1       94.47      101.76      4.45 o
   6   5   1        3.44        3.38      1.59 o
   7   5   1        5.51        4.81      1.30 o
   8   5   1       20.93       25.75      3.42 o
   9   5   1        3.68        1.46      1.17 o
  10   5   1        8.99        9.75      2.44 o
  11   5   1       33.35       43.09      3.95 o
  12   5   1        0.05       -0.52      1.69 o
  13   5   1       11.94       15.24      2.12 o
  14   5   1       10.83       10.88      2.63 o
 -12   6   1        0.00        1.88      1.13 o
 -11   6   1        3.72        4.13      1.88 o
 -10   6   1        0.76        0.75      1.50 o
  -9   6   1        2.04        1.88      1.88 o
  -8   6   1        0.19        0.38      1.13 o
  -7   6   1        0.25       -1.13      1.88 o
  -6   6   1        0.01       -1.88      1.88 o
  -5   6   1        5.51        5.63      1.59 o
  -4   6   1        4.90        5.66      1.26 o
  -3   6   1       14.67       13.92      2.39 o
  -2   6   1        2.04        2.66      1.43 o
  -1   6   1       76.08       96.08      6.10 o
   0   6   1      268.30      261.75      9.68 o
   1   6   1       93.64       91.44      4.69 o
   2   6   1       54.35       59.37      3.75 o
   3   6   1      124.78      130.38      5.41 o
   4   6   1       83.51       83.44      4.65 o
   5   6   1        9.65       12.05      1.80 o
   6   6   1        2.05        2.35      1.74 o
   7   6   1        1.85        0.75      1.17 o
   8   6   1        3.96        5.77      1.71 o
   9   6   1        0.05        0.75      0.90 o
  10   6   1        9.29        9.75      2.25 o
  11   6   1        0.19       -1.13      1.13 o
  -8   7   1        2.58        2.63      1.13 o
  -7   7   1        0.64        1.50      1.13 o
  -6   7   1        6.18       11.25      2.63 o
  -5   7   1        7.04        7.50      2.25 o
  -4   7   1        8.82       12.30      1.71 o
  -3   7   1        9.53        9.70      2.06 o
  -2   7   1        0.15       -1.88      1.88 o
  -1   7   1        0.05       -1.13      1.13 o
   0   7   1       17.13       18.75      3.38 o
   1   7   1       13.69       12.75      3.00 o
   2   7   1        5.49       11.37      3.56 o
   3   7   1        1.32        2.25      1.50 o
   4   7   1       18.08       21.00      3.38 o
   5   7   1        5.55        7.13      2.25 o
   6   7   1        4.73        4.50      1.88 o
   7   7   1        9.57        9.00      2.25 o
 -20   0   2       30.27       23.25      4.13 o
 -19   0   2        2.90        2.40      2.06 o
 -18   0   2        2.17        0.99      1.50 o
 -17   0   2       26.68       29.24      5.06 o
 -16   0   2       36.76       39.35      4.37 o
 -15   0   2        5.00        6.75      2.63 o
 -14   0   2       49.77       54.37      4.64 o
 -13   0   2       25.23       22.35      2.92 o
 -12   0   2      367.81      364.63     11.00 o
 -11   0   2       30.26       28.13      3.04 o
 -10   0   2        1.52        2.14      0.90 o
  -9   0   2      106.00      106.36      4.75 o
  -8   0   2       43.70       45.19      2.78 o
  -7   0   2     1603.67     1488.98     10.32 o
  -6   0   2      263.44      297.88      7.14 o
  -5   0   2     1792.30     1752.77     18.99 o
  -4   0   2     1432.40     1368.19     17.08 o
  -3   0   2     5239.42     5095.04     30.45 o
  -2   0   2     1684.39     1437.38     14.18 o
  -1   0   2     4737.63     4750.23     24.87 o
   1   0   2      194.15      197.35      5.26 o
   2   0   2      208.37      185.26      5.64 o
   3   0   2    33608.34    35860.61     93.42 o
   4   0   2    46118.03    46009.30   1552.49 o
   5   0   2     1056.35     1078.01     12.50 o
   6   0   2     2546.17     2490.73     20.90 o
   7   0   2      453.65      444.79      9.58 o
   8   0   2      653.76      570.80     16.17 o
   9   0   2      950.93      866.78     21.08 o
  10   0   2       75.20       82.15      7.13 o
  11   0   2      218.84      219.17     12.38 o
  12   0   2      167.02      166.22     11.26 o
  13   0   2      145.03      153.45     11.26 o
  14   0   2        0.08        1.13      2.25 o
  15   0   2       11.60        7.50      3.00 o
  16   0   2       28.92       19.88      4.50 o
  17   0   2       22.75       26.63      4.88 o
  18   0   2        0.26        3.38      1.88 o
  19   0   2        8.62        9.00      2.63 o
 -20   1   2        0.38        0.59      0.90 o
 -19   1   2        0.09        0.61      0.96 o
 -18   1   2        1.34        1.33      1.04 o
 -17   1   2        7.08        6.75      1.65 o
 -16   1   2        0.13       -1.00      1.08 o
 -15   1   2       30.40       28.51      2.60 o
 -14   1   2       14.09       18.75      4.13 o
 -13   1   2       25.58       23.14      4.31 o
 -12   1   2      227.45      248.86      8.98 o
 -11   1   2       68.38       67.14      5.63 o
 -10   1   2      204.58      201.71      5.76 o
  -9   1   2      531.84      523.72      8.55 o
  -8   1   2       17.30       16.62      1.52 o
  -7   1   2      174.39      203.46      4.58 o
  -6   1   2      353.10      349.20      4.85 o
  -5   1   2       54.46       56.62      1.39 o
  -4   1   2     8398.84     8140.57     33.12 o
  -3   1   2     3982.88     3791.82     19.28 o
  -2   1   2     5223.47     4932.48     20.57 o
  -1   1   2     1342.34     1239.41     11.51 o
   0   1   2     3274.48     3135.00      9.82 o
   1   1   2     2055.11     2078.50      9.25 o
   2   1   2    12478.35    13637.06     35.66 o
   3   1   2      586.20      556.11     12.42 o
   4   1   2     5051.94     5019.80     19.49 o
   5   1   2     1370.21     1345.45     11.84 o
   6   1   2        2.58        3.68      0.81 o
   7   1   2       38.31       32.77      2.23 o
   8   1   2     1641.89     1604.93     19.12 o
   9   1   2        0.45        0.33      0.96 o
  10   1   2       96.22      107.13      5.82 o
  11   1   2       31.71       32.67      3.45 o
  12   1   2      139.55      149.28      7.68 o
  13   1   2        6.64        9.38      3.00 o
  14   1   2        0.16       -1.88      1.88 o
  15   1   2       22.41       24.61      2.95 o
  16   1   2        9.80       10.11      1.80 o
  17   1   2        0.59        2.40      1.25 o
  18   1   2       14.71       13.34      2.24 o
  19   1   2        1.02        0.56      0.80 o
 -20   2   2        0.52        1.88      1.50 o
 -19   2   2        0.82        0.48      0.90 o
 -18   2   2        0.72        0.76      0.81 o
 -17   2   2        0.42       -0.40      0.99 o
 -16   2   2       69.64       72.40      5.84 o
 -15   2   2       39.93       37.88      6.38 o
 -14   2   2       45.75       36.76      6.00 o
 -13   2   2        0.03       -2.63      2.63 o
 -12   2   2       59.46       60.76      6.75 o
 -11   2   2       31.83       33.76      4.88 o
 -10   2   2        0.14        1.13      1.13 o
  -9   2   2      140.66      128.33      5.66 o
  -8   2   2       67.85       61.45      5.44 o
  -7   2   2      722.17      765.99     12.20 o
  -6   2   2      135.40      184.25      7.13 o
  -5   2   2     2749.30     2809.48     18.81 o
  -4   2   2      522.12      564.08     10.53 o
  -3   2   2     1825.38     1733.11     11.80 o
  -2   2   2      246.23      270.26     12.77 o
  -1   2   2     1151.29     1215.97      8.56 o
   0   2   2     1634.76     1614.88     17.42 o
   1   2   2       94.93      102.44      2.67 o
   2   2   2     2059.85     1914.37     23.89 o
   3   2   2        5.81        7.50      1.88 o
   4   2   2       81.62       89.29      5.63 o
   5   2   2      127.24      140.71      7.50 o
   6   2   2     1498.41     1440.69     24.90 o
   7   2   2      447.82      442.16     14.65 o
   8   2   2       77.17       67.15      6.38 o
   9   2   2        1.25        1.13      1.50 o
  10   2   2        0.01        0.75      1.50 o
  11   2   2      172.09      185.36     11.26 o
  12   2   2      151.35      142.95     10.13 o
  13   2   2        1.73       -0.92      1.44 o
  14   2   2       15.29       13.28      2.61 o
  15   2   2        1.03        3.38      1.44 o
  16   2   2        0.49        0.83      1.17 o
  17   2   2        1.24        2.25      1.06 o
  18   2   2        0.32        1.88      1.06 o
 -19   3   2        1.59        1.13      1.50 o
 -18   3   2        0.37       -0.94      1.06 o
 -17   3   2        0.17        0.98      1.69 o
 -16   3   2       44.00       49.14      4.77 o
 -15   3   2        8.33        4.61      1.88 o
 -14   3   2        2.89        1.13      1.50 o
 -13   3   2        3.42        1.88      1.88 o
 -12   3   2        2.72        1.88      1.88 o
 -11   3   2       25.43       26.63      4.88 o
 -10   3   2        2.75        4.13      1.88 o
  -9   3   2        0.04        1.13      1.13 o
  -8   3   2        2.33        1.50      1.50 o
  -7   3   2      136.47      126.44      9.00 o
  -6   3   2      547.73      573.42     11.82 o
  -5   3   2     1100.02     1137.02     15.31 o
  -4   3   2      421.24      430.02      7.44 o
  -3   3   2        4.35        2.44      0.56 o
  -2   3   2        1.42        3.19      1.06 o
  -1   3   2       10.61       15.81      1.98 o
   0   3   2       31.30       36.77      2.92 o
   1   3   2      208.40      205.97      5.55 o
   2   3   2      265.09      252.89      6.07 o
   3   3   2       16.21       14.25      2.63 o
   4   3   2        0.79        1.88      2.63 o
   5   3   2        3.14        0.75      1.13 o
   6   3   2       45.53       48.76      5.25 o
   7   3   2       13.97       16.13      3.38 o
   8   3   2        0.87       -0.75      1.50 o
   9   3   2        0.02       -0.38      1.13 o
  10   3   2        3.68        0.75      1.50 o
  11   3   2       11.81       18.38      3.75 o
  12   3   2        3.86        3.00      2.25 o
  13   3   2       44.93       52.13      6.75 o
  14   3   2        5.92        6.00      2.63 o
  15   3   2        1.11        4.13      2.25 o
  16   3   2        0.00        0.75      1.50 o
  17   3   2        0.17        0.75      1.31 o
  18   3   2        0.51        0.19      0.80 o
 -18   4   2        1.86        4.13      1.50 o
 -17   4   2       27.49       28.50      3.94 o
 -16   4   2       39.90       51.72      4.24 o
 -15   4   2       46.30       56.46      4.77 o
 -14   4   2       19.23       13.88      3.75 o
 -13   4   2        3.62        5.63      2.25 o
 -12   4   2       14.23       10.86      2.24 o
 -11   4   2       17.40       11.52      2.51 o
 -10   4   2        1.32       -0.38      1.88 o
  -9   4   2       26.48       23.25      4.50 o
  -8   4   2       26.29       26.63      4.88 o
  -7   4   2      106.79      108.79      9.38 o
  -6   4   2        9.65       12.00      2.07 o
  -5   4   2       14.54       13.23      1.75 o
  -4   4   2       52.35       46.51      3.02 o
  -3   4   2      217.79      222.55      8.09 o
  -2   4   2      218.08      222.41     11.63 o
  -1   4   2        4.56        8.49      2.07 o
   0   4   2      225.26      251.84     12.01 o
   1   4   2      382.28      359.03     10.36 o
   2   4   2       24.18       20.63      3.75 o
   3   4   2       77.21       80.27      7.13 o
   4   4   2      281.60      261.26     12.76 o
   5   4   2       30.18       29.25      4.50 o
   6   4   2      137.13      135.07      9.75 o
   7   4   2      167.71      181.98     11.26 o
   8   4   2        3.36        3.75      1.88 o
   9   4   2       32.12       38.77      3.84 o
  10   4   2        5.42        4.13      2.25 o
  11   4   2        1.98        2.25      1.25 o
  12   4   2       54.39       53.22      4.64 o
  13   4   2        2.38        3.00      1.88 o
  14   4   2        9.01       11.25      1.80 o
  15   4   2        0.51        1.29      1.88 o
  16   4   2        0.65        1.02      0.90 o
 -16   5   2        3.99        2.25      1.13 o
 -15   5   2        7.75        7.13      2.25 o
 -14   5   2        0.01       -1.13      1.88 o
 -13   5   2        1.42        1.13      0.80 o
 -12   5   2       10.18        8.82      1.87 o
 -11   5   2        3.20        5.00      1.30 o
 -10   5   2       30.55       28.78      3.16 o
  -9   5   2        4.87        5.43      1.43 o
  -8   5   2        7.63       13.06      2.61 o
  -7   5   2       49.56       51.17      4.64 o
  -6   5   2        9.48        7.20      1.66 o
  -5   5   2       33.01       38.26      5.25 o
  -4   5   2        5.91        4.77      2.44 o
  -3   5   2      165.96      157.18      7.56 o
  -2   5   2       15.75       13.33      2.34 o
  -1   5   2      199.78      189.72      8.09 o
   0   5   2       76.50       71.83      4.46 o
   1   5   2        0.04       -1.33      1.71 o
   2   5   2       17.02       14.67      2.44 o
   3   5   2       23.84       20.14      2.88 o
   4   5   2        8.34        8.69      1.86 o
   5   5   2       23.84       18.81      1.90 o
   6   5   2      199.88      191.35      8.97 o
   7   5   2        6.90        3.78      1.44 o
   8   5   2       54.30       48.47      4.49 o
   9   5   2        0.67        1.83      1.17 o
  10   5   2        0.18       -0.38      1.69 o
  11   5   2        0.56        3.00      1.88 o
  12   5   2        0.09        1.88      1.50 o
  13   5   2       10.21        8.10      3.19 o
  14   5   2        3.02        4.88      1.88 o
 -12   6   2        0.40        0.38      1.13 o
 -11   6   2        3.41        2.63      1.50 o
 -10   6   2        2.18        4.13      1.50 o
  -9   6   2        0.00       -1.13      1.50 o
  -8   6   2        1.96        3.38      1.88 o
  -7   6   2        2.20        2.25      1.88 o
  -6   6   2        2.88        4.88      2.25 o
  -5   6   2        0.12       -1.88      1.88 o
  -4   6   2       53.97       50.66      3.81 o
  -3   6   2       37.80       35.43      2.80 o
  -2   6   2        6.28        4.10      2.81 o
  -1   6   2       69.76       66.41      5.02 o
   0   6   2        2.24        1.65      1.14 o
   1   6   2       37.09       43.14      4.86 o
   2   6   2      173.59      192.26      8.79 o
   3   6   2        0.81       -0.43      1.22 o
   4   6   2       68.29       69.24      4.21 o
   5   6   2       12.77       16.78      2.14 o
   6   6   2      115.31      123.14      7.00 o
   7   6   2       15.07       18.42      2.78 o
   8   6   2       28.11       34.90      3.51 o
   9   6   2        3.33        5.56      1.53 o
  10   6   2       20.67       24.00      3.38 o
  -8   7   2        3.26        7.50      1.88 o
  -7   7   2        4.95        6.00      1.88 o
  -6   7   2        0.48        3.00      1.50 o
  -5   7   2        9.69       15.67      1.86 o
  -4   7   2        3.63        5.63      1.33 o
  -3   7   2       29.80       42.01      4.88 o
  -2   7   2        9.33        9.75      2.63 o
  -1   7   2        0.32       -0.75      1.50 o
   0   7   2        0.20        3.00      1.50 o
   1   7   2        0.36        1.82      0.90 o
   2   7   2        0.21        0.38      1.06 o
   3   7   2        5.12        8.91      1.59 o
   4   7   2       23.74       24.00      3.38 o
   5   7   2       24.39       24.00      3.38 o
   6   7   2        0.96        0.00      1.13 o
   7   7   2        4.83        6.00      1.50 o
 -21   1   3        0.20        1.13      1.13 o
 -20   1   3        4.08        5.25      1.88 o
 -19   1   3       36.48       44.31      4.24 o
 -18   1   3       12.63       10.65      1.95 o
 -17   1   3       19.09       20.34      2.66 o
 -16   1   3       13.18       11.11      1.95 o
 -15   1   3      393.91      387.51     10.91 o
 -14   1   3       76.97       72.02      7.88 o
 -13   1   3      255.84      254.47     14.64 o
 -12   1   3       34.84       34.13      5.25 o
 -11   1   3       38.59       48.46      3.17 o
 -10   1   3      124.64      123.19      4.82 o
  -9   1   3      422.51      457.77      8.81 o
  -8   1   3      674.72      699.07     12.23 o
  -7   1   3      626.63      685.93     11.44 o
  -6   1   3      290.55      267.25      6.64 o
  -5   1   3     1806.95     1677.18     11.23 o
  -4   1   3     1169.91     1069.81     11.76 o
  -3   1   3       17.83       12.05      1.33 o
  -2   1   3     1045.12     1002.84      7.00 o
  -1   1   3     1377.22     1254.23      9.61 o
   0   1   3        8.13       10.50      1.79 o
   1   1   3      671.82      620.83     10.74 o
   2   1   3     5199.89     5041.88     89.36 o
   3   1   3     1352.73     1339.67     24.76 o
   4   1   3      549.01      543.71      5.71 o
   5   1   3       32.22       37.46      2.09 o
   6   1   3     1435.66     1401.18     16.81 o
   7   1   3      147.58      156.54      4.98 o
   8   1   3     2855.59     2800.12     22.53 o
   9   1   3      523.86      503.69     10.11 o
  10   1   3        1.32        0.19      1.06 o
  11   1   3        8.63        7.13      1.98 o
  12   1   3      185.53      166.89      8.21 o
  13   1   3       53.90       52.12      3.39 o
  14   1   3        4.91        4.80      1.98 o
  15   1   3       54.98       52.73      4.11 o
  16   1   3        2.30        1.77      1.26 o
  17   1   3        6.85        9.75      2.44 o
  18   1   3        1.32        0.19      0.94 o
  19   1   3        2.69        7.50      2.25 o
 -20   2   3        0.00        0.75      1.50 o
 -19   2   3        1.76        0.38      1.50 o
 -18   2   3       63.54       72.30      4.39 o
 -17   2   3        2.84        2.85      1.04 o
 -16   2   3       42.10       41.76      3.60 o
 -15   2   3        1.89        0.38      1.13 o
 -14   2   3      130.40      120.43     10.88 o
 -13   2   3       66.12       71.68      5.55 o
 -12   2   3       16.12       12.68      2.34 o
 -11   2   3       34.65       36.27      3.71 o
 -10   2   3        0.50        0.75      1.50 o
  -9   2   3       14.33        9.38      2.63 o
  -8   2   3       12.37       10.50      2.63 o
  -7   2   3        2.02        4.13      1.50 o
  -6   2   3      377.89      382.04     13.15 o
  -5   2   3      763.46      781.75     11.12 o
  -4   2   3       39.75       51.06      1.79 o
  -3   2   3     3262.97     3358.74     22.56 o
  -2   2   3       11.68        9.44      0.99 o
  -1   2   3      153.08      140.97      3.45 o
   0   2   3      595.52      619.72     27.47 o
   1   2   3     1112.36     1074.34     18.11 o
   2   2   3      693.11      689.06     15.05 o
   3   2   3       24.70       29.25      3.38 o
   4   2   3        6.97       26.25      3.75 o
   5   2   3      214.23      213.78      6.64 o
   6   2   3      800.87      845.70     19.94 o
   7   2   3      771.94      820.63     20.69 o
   8   2   3       44.89       41.26      4.88 o
   9   2   3      253.07      250.35     12.76 o
  10   2   3        2.56       -0.75      1.50 o
  11   2   3       11.68       10.50      3.38 o
  12   2   3      440.42      404.84     13.15 o
  13   2   3       47.03       44.07      6.75 o
  14   2   3       11.22       11.12      2.34 o
  15   2   3        0.00        1.88      1.33 o
  16   2   3        3.10        2.81      1.33 o
  17   2   3        0.27        0.75      0.80 o
  18   2   3        0.53        2.30      0.94 o
 -19   3   3       10.96        9.88      1.71 o
 -18   3   3        4.01        5.06      1.59 o
 -17   3   3        4.23        5.45      2.25 o
 -16   3   3        4.60        2.56      2.63 o
 -15   3   3        0.04       -0.19      1.33 o
 -14   3   3       12.26       11.60      2.51 o
 -13   3   3       10.25       11.70      2.49 o
 -12   3   3        2.87        2.88      3.38 o
 -11   3   3        0.83        1.88      1.33 o
 -10   3   3        3.39        6.00      2.63 o
  -9   3   3        1.79       -0.38      1.50 o
  -8   3   3      234.80      247.71     13.14 o
  -7   3   3      195.98      191.39     10.88 o
  -6   3   3       58.64       69.77      6.38 o
  -5   3   3     1534.64     1658.34     16.78 o
  -4   3   3      319.88      366.09      6.67 o
  -3   3   3     1306.56     1361.50     14.41 o
  -2   3   3     1109.39     1273.36     13.58 o
  -1   3   3       24.46       39.52      3.42 o
   0   3   3      557.44      607.85     11.88 o
   1   3   3      450.33      507.24     11.15 o
   2   3   3       16.09       18.80      2.24 o
   3   3   3       85.94       95.66      6.75 o
   4   3   3        0.12        0.38      1.50 o
   5   3   3        4.92        0.00      1.50 o
   6   3   3       18.82       22.50      3.75 o
   7   3   3       24.18       21.75      3.75 o
   8   3   3       80.72       89.65      7.88 o
   9   3   3        0.08        0.00      1.50 o
  10   3   3       17.81       18.75      3.75 o
  11   3   3      732.44      739.33     24.81 o
  12   3   3      219.64      222.91     13.88 o
  13   3   3       21.87       17.25      4.13 o
  14   3   3        7.62        5.63      2.25 o
  15   3   3        9.26        6.75      3.00 o
  16   3   3        0.01        0.75      1.13 o
  17   3   3        0.16       -0.21      1.13 o
 -18   4   3        4.21        6.38      1.88 o
 -17   4   3       20.59       26.88      2.78 o
 -16   4   3        1.13       -0.75      1.50 o
 -15   4   3        0.14        1.50      1.88 o
 -14   4   3        3.13        2.25      1.50 o
 -13   4   3        0.25        1.71      1.50 o
 -12   4   3        2.58        3.25      1.53 o
 -11   4   3        3.12       -1.17      1.17 o
 -10   4   3       88.88       82.53      8.63 o
  -9   4   3       31.98       37.13      5.63 o
  -8   4   3        0.47        0.00      1.50 o
  -7   4   3        7.18        4.13      1.88 o
  -6   4   3       33.86       37.45      3.51 o
  -5   4   3      154.10      167.08      7.26 o
  -4   4   3       23.44       18.66      2.39 o
  -3   4   3      655.58      667.46     15.79 o
  -2   4   3        2.55        2.71      2.06 o
  -1   4   3        2.48        2.57      1.80 o
   0   4   3      197.34      198.75      6.54 o
   1   4   3       65.47       56.07      4.49 o
   2   4   3       78.77       86.28      7.50 o
   3   4   3      384.51      384.14     15.77 o
   4   4   3      534.80      548.87     19.16 o
   5   4   3       38.32       37.88      5.25 o
   6   4   3       48.88       42.01      5.63 o
   7   4   3      100.69       99.04      8.63 o
   8   4   3       22.52       17.25      3.75 o
   9   4   3       10.63       11.25      3.38 o
  10   4   3      106.78      128.30     10.50 o
  11   4   3        8.21        6.00      2.63 o
  12   4   3        3.39        3.22      1.53 o
  13   4   3       19.59       11.61      4.88 o
  14   4   3        0.12       -0.95      1.14 o
  15   4   3        0.16        0.38      1.06 o
  16   4   3        0.21       -0.56      0.80 o
 -16   5   3        0.60        0.75      1.13 o
 -15   5   3        0.44       -0.38      1.50 o
 -14   5   3        0.01       -1.13      1.50 o
 -13   5   3       30.68       32.16      3.42 o
 -12   5   3       18.61       15.85      2.61 o
 -11   5   3       17.73       17.59      2.78 o
 -10   5   3        0.55       -0.38      1.88 o
  -9   5   3        8.81        4.73      2.25 o
  -8   5   3        0.50        2.08      1.88 o
  -7   5   3       12.75       11.25      3.00 o
  -6   5   3        2.67       -1.88      1.88 o
  -5   5   3       59.67       60.01      6.75 o
  -4   5   3        0.97        7.50      2.63 o
  -3   5   3       17.01       18.52      2.65 o
  -2   5   3        1.17       -1.14      1.14 o
  -1   5   3       83.10       88.48      5.96 o
   0   5   3        4.43        4.31      1.53 o
   1   5   3        9.57        6.64      2.06 o
   2   5   3       51.66       50.49      4.51 o
   3   5   3       84.98       72.36      8.44 o
   4   5   3        2.18        3.86      1.03 o
   5   5   3      304.99      288.69     10.96 o
   6   5   3      380.83      373.80     12.51 o
   7   5   3        2.09       -1.17      1.17 o
   8   5   3       66.89       65.39      5.13 o
   9   5   3        6.86        9.12      1.65 o
  10   5   3        2.33        4.31      1.59 o
  11   5   3       21.15       27.52      6.56 o
  12   5   3       16.07       20.21      2.51 o
  13   5   3        1.34       -0.56      0.80 o
 -13   6   3        6.61        8.25      1.88 o
 -12   6   3        3.18        4.88      1.50 o
 -11   6   3        5.33        5.25      1.88 o
 -10   6   3       28.49       34.50      4.50 o
  -9   6   3        4.01        1.50      1.88 o
  -8   6   3        3.36        4.50      1.88 o
  -7   6   3       11.95       12.38      3.00 o
  -6   6   3        8.33        7.64      1.71 o
  -5   6   3        0.43        0.38      1.13 o
  -4   6   3        0.37        0.05      0.90 o
  -3   6   3       12.63        7.50      2.63 o
  -2   6   3        0.43       -1.88      2.25 o
  -1   6   3        5.40        4.50      2.06 o
   0   6   3        2.55        1.13      1.50 o
   1   6   3        0.81        0.50      1.17 o
   2   6   3       23.39       22.60      3.56 o
   3   6   3      118.63      133.95      5.74 o
   4   6   3       77.35       87.74      4.68 o
   5   6   3        4.15        4.75      2.50 o
   6   6   3       41.99       49.08      4.22 o
   7   6   3       19.26       19.71      2.78 o
   8   6   3        1.62       -1.35      3.56 o
   9   6   3        0.26        1.69      1.06 o
  10   6   3        9.72        9.51      1.53 o
  -8   7   3        2.15        1.50      1.13 o
  -7   7   3        4.10        3.75      1.50 o
  -6   7   3        0.03        1.50      1.13 o
  -5   7   3       31.22       45.33      3.04 o
  -4   7   3        2.45        3.38      1.50 o
  -3   7   3        3.74        7.13      2.25 o
  -2   7   3        0.74       -0.75      1.13 o
  -1   7   3        5.40        4.13      1.88 o
   0   7   3        0.97        1.13      0.90 o
   1   7   3        8.35        9.38      1.59 o
   2   7   3       11.62       14.00      1.98 o
   3   7   3        4.27        4.26      2.44 o
   4   7   3       24.35       29.25      3.75 o
   5   7   3        2.69        2.63      1.50 o
   6   7   3        8.22       10.50      2.25 o
 -21   0   4        3.12        1.88      1.13 o
 -20   0   4       34.51       36.76      4.88 o
 -19   0   4       99.24       98.66      8.63 o
 -18   0   4       32.32       38.11      4.22 o
 -17   0   4      121.65      119.46      7.56 o
 -16   0   4        8.24        7.10      2.24 o
 -15   0   4       11.09        8.63      3.00 o
 -14   0   4       44.01       34.88      5.63 o
 -13   0   4      137.35      127.19     10.13 o
 -12   0   4        2.97        3.38      1.88 o
 -11   0   4      910.31      953.44     25.21 o
 -10   0   4     1503.21     1514.47     30.18 o
  -9   0   4      393.36      455.64     15.40 o
  -8   0   4      602.43      669.36     17.67 o
  -7   0   4        9.32       22.05      1.98 o
  -6   0   4       10.68       16.89      1.53 o
  -5   0   4     4595.55     4361.82     30.64 o
  -4   0   4    12845.85    13267.81     44.10 o
  -3   0   4    19830.65    19476.51     74.59 o
  -2   0   4     2487.66     2259.32     23.31 o
  -1   0   4      194.48      214.83      7.14 o
   0   0   4      700.36      594.10     12.06 o
   1   0   4        0.05        0.75      0.75 o
   2   0   4      370.51      376.45      7.44 o
   3   0   4      399.80      413.77      6.24 o
   4   0   4      339.00      250.06      6.47 o
   5   0   4      156.68      160.18      5.55 o
   6   0   4     2557.50     2782.21     24.93 o
   7   0   4       91.01       67.10      4.11 o
   8   0   4     1841.26     1983.61     24.22 o
   9   0   4       10.87       18.00      3.75 o
  10   0   4       15.55       11.63      3.00 o
  11   0   4        2.60        1.50      1.50 o
  12   0   4       10.04       11.25      3.38 o
  13   0   4      353.32      296.96     17.27 o
  14   0   4        2.59        5.63      3.00 o
  15   0   4       50.52       43.51      6.75 o
  16   0   4       59.38       60.76      7.50 o
  17   0   4       24.08       25.13      4.50 o
  18   0   4        0.01       -0.75      1.13 o
 -21   1   4        0.93        1.50      1.50 o
 -20   1   4        2.51        4.88      2.25 o
 -19   1   4       43.49       45.76      6.38 o
 -18   1   4      185.36      189.49      7.51 o
 -17   1   4       36.56       36.70      2.98 o
 -16   1   4       37.96       40.29      3.18 o
 -15   1   4       43.33       32.68      3.95 o
 -14   1   4      141.90      144.07     11.26 o
 -13   1   4        9.62        8.44      2.07 o
 -12   1   4       79.45       86.21      4.54 o
 -11   1   4      239.51      243.40      7.28 o
 -10   1   4      206.17      221.05      6.63 o
  -9   1   4        2.53        0.00      0.65 o
  -8   1   4      690.30      743.08      8.80 o
  -7   1   4        0.15        0.94      0.94 o
  -6   1   4      765.25      790.42     10.69 o
  -5   1   4      222.32      217.14      4.17 o
  -4   1   4      174.67      155.87      2.75 o
  -3   1   4     1254.47     1204.57      8.12 o
  -2   1   4     1195.94     1194.02     12.90 o
  -1   1   4      483.96      473.47      5.06 o
   0   1   4     3082.50     3125.93     31.19 o
   1   1   4      380.90      390.55      8.08 o
   2   1   4      245.74      240.06      5.70 o
   3   1   4      207.87      213.15      5.95 o
   4   1   4      157.97      157.70      3.83 o
   5   1   4     3985.00     4236.64     27.43 o
   6   1   4      640.23      601.43      9.67 o
   7   1   4        0.64       -0.41      0.81 o
   8   1   4     1417.22     1426.45     21.27 o
   9   1   4        0.02       -0.81      0.99 o
  10   1   4       81.59       77.36      6.56 o
  11   1   4       22.74       27.79      3.31 o
  12   1   4       10.63       11.73      2.39 o
  13   1   4       28.35       25.72      2.80 o
  14   1   4       12.20       16.97      2.88 o
  15   1   4       25.96       23.31      3.45 o
  16   1   4       14.20       14.71      3.38 o
  17   1   4        1.47        1.07      0.90 o
  18   1   4        0.01        1.07      0.94 o
 -20   2   4        4.17        4.50      1.88 o
 -19   2   4       20.70       19.88      4.13 o
 -18   2   4       16.20       15.38      3.75 o
 -17   2   4        9.37        9.75      3.38 o
 -16   2   4        0.81        1.20      1.50 o
 -15   2   4        1.08        0.33      1.17 o
 -14   2   4        0.93        1.13      1.88 o
 -13   2   4       38.22       50.06      5.25 o
 -12   2   4       59.64       58.96      4.90 o
 -11   2   4        0.00        0.19      1.31 o
 -10   2   4       37.92       24.75      2.92 o
  -9   2   4      127.65      128.02      9.19 o
  -8   2   4       40.29       37.92      3.45 o
  -7   2   4      157.03      167.55      5.20 o
  -6   2   4       66.74       69.50      3.69 o
  -5   2   4     1457.06     1478.29     26.43 o
  -4   2   4      719.06      743.22     16.93 o
  -3   2   4     1010.94     1217.77     13.40 o
  -2   2   4      201.59      235.75      8.63 o
  -1   2   4     3051.19     3216.25     28.94 o
   0   2   4     3617.44     3658.37     34.74 o
   1   2   4      156.29      146.37      7.13 o
   2   2   4        0.02        4.50      1.50 o
   3   2   4      163.75      186.14      8.63 o
   4   2   4       31.89       30.01      3.75 o
   5   2   4        5.47        8.91      2.63 o
   6   2   4     1089.93     1140.30     17.17 o
   7   2   4      458.30      462.40     16.15 o
   8   2   4       16.14       21.00      3.75 o
   9   2   4      180.13      168.11     10.88 o
  10   2   4      143.64      129.81      9.75 o
  11   2   4       26.26       27.75      4.88 o
  12   2   4       97.30      100.76      5.60 o
  13   2   4       42.80       39.75      4.37 o
  14   2   4        0.59        0.08      1.17 o
  15   2   4       12.19       14.90      4.31 o
  16   2   4        8.92       10.93      2.12 o
  17   2   4        1.50        2.13      1.17 o
 -19   3   4        0.59        2.06      1.06 o
 -18   3   4        8.55        6.75      1.71 o
 -17   3   4        3.57        4.70      1.71 o
 -16   3   4        4.43        5.74      1.71 o
 -15   3   4       12.15       13.14      2.51 o
 -14   3   4        0.36        0.94      1.33 o
 -13   3   4       28.50       31.28      3.16 o
 -12   3   4       28.82       27.25      3.45 o
 -11   3   4        3.25        5.73      1.88 o
 -10   3   4        7.10       12.33      2.24 o
  -9   3   4       81.83       74.24      5.17 o
  -8   3   4       22.61       36.75      5.25 o
  -7   3   4       20.88       19.50      3.75 o
  -6   3   4        2.12        0.83      1.17 o
  -5   3   4        7.33        5.10      1.13 o
  -4   3   4      122.58      113.16      6.00 o
  -3   3   4      121.29      156.40      5.00 o
  -2   3   4     1486.62     1608.40     24.90 o
  -1   3   4      550.70      651.34     19.54 o
   0   3   4       45.06       49.83      3.84 o
   1   3   4       11.77       18.41      5.25 o
   2   3   4       59.65       65.72      4.24 o
   3   3   4        0.05        0.38      1.13 o
   4   3   4        1.75        1.50      1.50 o
   5   3   4       13.16        8.25      2.63 o
   6   3   4       11.67        7.88      2.63 o
   7   3   4        0.38       -0.38      1.50 o
   8   3   4       88.48       94.16      8.25 o
   9   3   4       63.25       60.76      6.75 o
  10   3   4       54.22       60.05      4.24 o
  11   3   4       25.06       24.95      3.45 o
  12   3   4        7.21        7.50      3.00 o
  13   3   4       22.55       17.63      4.13 o
  14   3   4        0.89       -0.75      1.88 o
  15   3   4        0.55        0.00      1.50 o
  16   3   4        0.42        0.75      1.13 o
  17   3   4        0.57        0.00      1.13 o
 -18   4   4        3.88        2.63      1.50 o
 -17   4   4        9.71       10.13      2.63 o
 -16   4   4       17.38       23.25      4.50 o
 -15   4   4        4.03        4.88      2.63 o
 -14   4   4       38.88       39.43      3.95 o
 -13   4   4       61.46       55.56      4.75 o
 -12   4   4        0.01       -0.16      0.90 o
 -11   4   4       47.30       44.77      4.37 o
 -10   4   4       34.15       34.51      5.63 o
  -9   4   4       29.61       23.25      4.50 o
  -8   4   4       29.62       30.00      5.25 o
  -7   4   4        7.92        6.00      2.63 o
  -6   4   4        6.39        3.75      1.88 o
  -5   4   4      171.88      176.62      9.38 o
  -4   4   4       36.60       28.50      4.13 o
  -3   4   4       71.13       74.63      4.04 o
  -2   4   4        5.20       11.25      3.75 o
  -1   4   4       22.96       24.38      3.15 o
   0   4   4       46.28       47.52      4.22 o
   1   4   4       26.66       29.50      3.42 o
   2   4   4      221.19      234.93     12.76 o
   3   4   4      162.23      153.84     10.13 o
   4   4   4      346.82      358.54     15.77 o
   5   4   4      172.61      170.73     11.26 o
   6   4   4        6.48        5.63      1.88 o
   7   4   4       60.94       63.76      7.13 o
   8   4   4      135.55      145.94     11.26 o
   9   4   4       14.77       13.88      3.75 o
  10   4   4      129.71      134.31     10.88 o
  11   4   4       27.76       31.13      5.25 o
  12   4   4        3.43        3.23      1.25 o
  13   4   4       16.55       18.65      2.78 o
  14   4   4        5.04        7.93      1.52 o
  15   4   4        0.32        0.75      0.80 o
 -15   5   4       10.04        6.09      1.71 o
 -14   5   4        0.21        0.50      1.88 o
 -13   5   4       35.43       38.16      3.68 o
 -12   5   4       14.35       10.88      2.07 o
 -11   5   4       10.22       12.42      2.39 o
 -10   5   4        0.00        0.54      1.17 o
  -9   5   4        0.01        0.16      0.90 o
  -8   5   4       16.40       15.30      3.19 o
  -7   5   4        2.32        7.88      1.88 o
  -6   5   4       28.10       15.07      6.19 o
  -5   5   4       18.46       17.22      2.51 o
  -4   5   4        1.49       -1.88      1.88 o
  -3   5   4       32.37       37.60      5.63 o
  -2   5   4      142.27      139.22      7.41 o
  -1   5   4       11.14        9.46      2.12 o
   0   5   4        0.26       -0.94      1.06 o
   1   5   4       47.39       45.98      4.24 o
   2   5   4       28.11       36.38      5.25 o
   3   5   4      119.49      113.23      5.44 o
   4   5   4       76.77       61.90      5.13 o
   5   5   4       83.02       82.06      5.93 o
   6   5   4       49.71       53.66      5.49 o
   7   5   4        8.30        7.47      1.63 o
   8   5   4        3.09        2.27      0.89 o
   9   5   4        1.95        1.88      1.33 o
  10   5   4        4.92        7.18      1.98 o
  11   5   4        0.39       -1.33      1.33 o
  12   5   4        0.08        2.41      0.90 o
  13   5   4        1.53        1.31      0.80 o
 -13   6   4       18.03       26.25      3.00 o
 -12   6   4        1.84        1.88      1.13 o
 -11   6   4       20.03       22.13      3.38 o
 -10   6   4        2.42        3.75      1.88 o
  -9   6   4       18.53       21.75      3.75 o
  -8   6   4       33.32       40.88      5.25 o
  -7   6   4        6.62        7.50      2.25 o
  -6   6   4       22.98       31.81      3.56 o
  -5   6   4       15.96       14.13      2.39 o
  -4   6   4       98.99      108.79      8.63 o
  -3   6   4       11.96        6.75      2.63 o
  -2   6   4        0.10        0.38      1.13 o
  -1   6   4        0.64       -0.99      1.44 o
   0   6   4        8.26        5.93      1.44 o
   1   6   4       18.66       17.68      2.51 o
   2   6   4        6.70       10.59      1.71 o
   3   6   4       36.47       38.42      3.10 o
   4   6   4        0.03       -0.48      0.92 o
   5   6   4       15.42       18.26      2.78 o
   6   6   4        2.97        6.21      1.80 o
   7   6   4        1.01       -1.29      1.88 o
   8   6   4        9.09        9.43      1.71 o
   9   6   4        9.60       10.31      1.53 o
  10   6   4       11.88       10.88      2.25 o
  -7   7   4        0.00        0.38      0.75 o
  -6   7   4        3.53        3.85      1.31 o
  -5   7   4        0.00       -0.38      1.13 o
  -4   7   4        7.18        9.75      2.63 o
  -3   7   4        0.00        0.75      1.13 o
  -2   7   4        0.19        2.25      1.50 o
  -1   7   4        1.05        1.69      1.06 o
   0   7   4        1.84        3.04      1.31 o
   1   7   4        0.07        2.06      1.06 o
   2   7   4        8.12       11.13      2.06 o
   3   7   4        0.50       -1.92      2.06 o
   4   7   4       10.43       13.13      2.63 o
   5   7   4        0.24       -0.38      1.13 o
 -21   1   5       10.05       11.25      2.63 o
 -20   1   5       33.12       42.38      5.63 o
 -19   1   5        6.85       10.15      2.12 o
 -18   1   5       15.28       16.28      2.78 o
 -17   1   5        4.17        3.38      2.12 o
 -16   1   5        2.14        2.52      1.01 o
 -15   1   5      275.15      264.26      7.83 o
 -14   1   5        2.98        2.81      1.33 o
 -13   1   5       99.38       97.98      6.49 o
 -12   1   5      122.80      120.51      5.48 o
 -11   1   5      393.05      412.97      9.74 o
 -10   1   5      131.78      134.24      5.27 o
  -9   1   5     1751.10     1842.31     15.21 o
  -8   1   5        2.35        2.09      0.90 o
  -7   1   5      506.30      538.32      6.65 o
  -6   1   5       50.50       56.62      2.39 o
  -5   1   5      576.98      607.24      7.41 o
  -4   1   5     2901.77     2756.88     21.41 o
  -3   1   5     1274.38     1193.77     13.61 o
  -2   1   5       52.12       51.19      2.26 o
  -1   1   5      572.16      546.66     11.66 o
   0   1   5       22.81       26.28      1.86 o
   1   1   5      382.80      362.55      7.12 o
   2   1   5       51.02       53.85      3.75 o
   3   1   5        3.40        0.63      0.65 o
   4   1   5      105.24      102.59      3.30 o
   5   1   5     1271.06     1337.19     12.65 o
   6   1   5      443.15      406.60      8.42 o
   7   1   5      178.17      158.63      5.56 o
   8   1   5       85.34       78.35      4.17 o
   9   1   5       94.30       93.49      5.59 o
  10   1   5        0.59       -1.17      1.17 o
  11   1   5       69.99       74.91      5.57 o
  12   1   5       95.59       89.62      5.29 o
  13   1   5       50.18       47.12      3.40 o
  14   1   5        0.71        3.27      1.44 o
  15   1   5       16.60       12.19      2.39 o
  16   1   5       16.96       16.09      2.63 o
  17   1   5        0.00       -1.06      1.06 o
 -20   2   5        0.70        2.63      1.50 o
 -19   2   5        1.30        1.88      2.25 o
 -18   2   5       18.79       26.63      4.88 o
 -17   2   5        2.04        1.50      1.88 o
 -16   2   5        4.32        0.75      1.50 o
 -15   2   5       27.12       24.31      3.57 o
 -14   2   5      414.14      434.48     13.66 o
 -13   2   5        1.02        1.50      1.44 o
 -12   2   5        6.87        7.13      1.86 o
 -11   2   5       19.73       19.75      2.88 o
 -10   2   5      157.54      182.39     13.13 o
  -9   2   5       43.50       52.44      4.69 o
  -8   2   5        0.13        2.67      1.17 o
  -7   2   5      293.71      303.19      9.60 o
  -6   2   5        1.78        2.31      0.90 o
  -5   2   5      328.98      364.31     18.40 o
  -4   2   5        0.05        0.30      0.62 o
  -3   2   5       21.02       19.06      3.19 o
  -2   2   5      378.74      438.04     12.02 o
  -1   2   5      350.93      355.72     11.27 o
   0   2   5      516.90      555.96     13.91 o
   1   2   5       15.25       17.93      1.98 o
   2   2   5       17.80       22.50      2.24 o
   3   2   5      630.51      605.01     11.69 o
   4   2   5      307.32      312.82      9.01 o
   5   2   5        3.73        3.50      1.17 o
   6   2   5      147.63      140.55      6.50 o
   7   2   5      146.16      144.26      6.76 o
   8   2   5      567.79      577.10     19.54 o
   9   2   5      711.49      691.60     22.18 o
  10   2   5      133.77      130.56      9.75 o
  11   2   5       72.06       62.48      4.39 o
  12   2   5        6.41        5.20      1.98 o
  13   2   5        1.63        1.46      1.17 o
  14   2   5       16.63       13.34      2.39 o
  15   2   5       34.26       36.07      3.71 o
  16   2   5        0.84       -1.17      1.17 o
  17   2   5       14.38       13.13      2.63 o
 -19   3   5       22.92       29.00      2.78 o
 -18   3   5        1.72        1.43      1.31 o
 -17   3   5        0.01        0.00      0.80 o
 -16   3   5        6.56        2.63      1.33 o
 -15   3   5       76.57       74.10      5.82 o
 -14   3   5        6.18        3.00      1.88 o
 -13   3   5       26.77       22.10      2.97 o
 -12   3   5        0.01       -0.15      1.25 o
 -11   3   5       12.22        6.94      1.86 o
 -10   3   5        6.15        5.25      2.63 o
  -9   3   5       47.23       56.26      6.75 o
  -8   3   5       26.38       35.63      5.25 o
  -7   3   5        0.01       -0.27      1.13 o
  -6   3   5       35.01       28.33      5.63 o
  -5   3   5      157.81      174.25     13.70 o
  -4   3   5        5.86       12.38      2.24 o
  -3   3   5      350.89      381.53     15.77 o
  -1   3   5     4001.74     4300.02     35.23 o
   0   3   5      187.21      200.09      7.64 o
   1   3   5      959.93      987.82     29.92 o
   2   3   5      545.52      521.34     12.34 o
   3   3   5       27.13       23.25      3.75 o
   4   3   5      284.41      320.20     13.89 o
   5   3   5        3.60        2.25      1.88 o
   6   3   5        6.23        6.38      2.25 o
   7   3   5       57.16       50.64      6.00 o
   8   3   5      308.18      319.07     15.39 o
   9   3   5      250.20      236.01     12.73 o
  10   3   5      246.55      236.66      8.73 o
  11   3   5       17.51       16.48      2.74 o
  12   3   5       15.28       17.25      4.13 o
  13   3   5        3.16        2.63      2.25 o
  14   3   5       95.20      101.29      8.25 o
  15   3   5       22.98       28.13      4.50 o
  16   3   5       15.28       14.25      2.63 o
 -18   4   5        9.77        6.59      5.06 o
 -17   4   5       14.08       15.38      3.38 o
 -16   4   5       19.00       24.38      4.50 o
 -15   4   5        1.19        1.88      1.88 o
 -14   4   5       11.13       12.19      2.39 o
 -13   4   5       44.77       43.29      5.25 o
 -12   4   5       15.14       12.47      3.56 o
 -11   4   5       38.80       32.77      3.68 o
 -10   4   5       32.02       26.54      2.76 o
  -9   4   5        0.12       -2.25      2.25 o
  -8   4   5        0.00        0.75      1.50 o
  -7   4   5       18.70       20.63      4.13 o
  -6   4   5       62.57       54.39      6.38 o
  -5   4   5      106.73      131.30     10.88 o
  -4   4   5       22.88       24.67      3.24 o
  -3   4   5       39.70       43.13      6.38 o
  -2   4   5        5.56        3.82      1.44 o
  -1   4   5        0.63        3.70      1.80 o
   0   4   5       13.54       20.46      2.88 o
   1   4   5        0.25       -1.31      1.31 o
   2   4   5        5.27        2.63      1.88 o
   3   4   5       17.14       11.63      3.00 o
   4   4   5       45.68       43.13      5.63 o
   5   4   5       36.57       42.01      5.63 o
   6   4   5        0.44        2.25      2.25 o
   7   4   5      175.13      151.96     11.26 o
   8   4   5      430.67      468.64     20.28 o
   9   4   5       38.29       38.63      6.00 o
  10   4   5       18.95       22.88      4.88 o
  11   4   5       18.64       28.50      4.88 o
  12   4   5        3.37        3.38      1.88 o
  13   4   5        9.05        6.19      1.59 o
  14   4   5        0.04       -0.17      1.50 o
 -15   5   5        7.47        5.36      1.25 o
 -14   5   5        0.00        0.34      0.70 o
 -13   5   5        1.78        1.08      0.96 o
 -12   5   5        5.35        6.87      1.71 o
 -11   5   5        9.28        5.52      3.00 o
 -10   5   5        2.89        3.75      1.44 o
  -9   5   5      171.44      171.15      8.44 o
  -8   5   5      120.49      105.42      9.00 o
  -7   5   5        3.40        3.51      1.44 o
  -6   5   5       16.87        9.94      1.98 o
  -5   5   5       54.92       45.09     13.13 o
  -4   5   5       56.91       44.05      3.30 o
  -3   5   5        8.96        7.07      1.59 o
  -2   5   5        7.92        6.80      1.58 o
  -1   5   5       10.38        8.50      1.59 o
   0   5   5        0.12        0.47      1.13 o
   1   5   5        3.69        1.88      1.50 o
   2   5   5        0.00       -0.05      0.94 o
   3   5   5        3.77        4.41      1.71 o
   4   5   5        8.93       10.40      2.24 o
   5   5   5       17.33       17.01      2.92 o
   6   5   5       54.53       57.57      4.37 o
   7   5   5        0.30       -0.21      1.54 o
   8   5   5        4.89        4.96      1.71 o
   9   5   5       48.33       51.59      6.19 o
  10   5   5       14.20       17.05      2.51 o
  11   5   5        5.30        4.50      1.44 o
  12   5   5        3.34        1.13      0.80 o
 -13   6   5        1.14        2.63      1.13 o
 -12   6   5        2.53        3.00      1.50 o
 -11   6   5        1.74        0.00      1.13 o
 -10   6   5        3.18        1.13      1.50 o
  -9   6   5       20.73       21.38      3.75 o
  -8   6   5        0.58        1.13      1.50 o
  -7   6   5       84.39       89.79      5.17 o
  -6   6   5        6.75        4.88      1.59 o
  -5   6   5        0.49        0.75      1.88 o
  -4   6   5        1.26        3.75      1.88 o
  -3   6   5        2.20        1.50      1.88 o
  -2   6   5        1.25        1.27      0.96 o
  -1   6   5        2.84        2.67      2.06 o
   0   6   5        5.07        3.19      1.53 o
   1   6   5        1.40        0.94      1.06 o
   2   6   5       14.26       12.54      2.24 o
   3   6   5        0.00       -0.88      1.08 o
   4   6   5       14.86       14.29      2.39 o
   5   6   5        2.83        3.03      1.44 o
   6   6   5       16.21       16.80      2.81 o
   7   6   5       13.12       12.15      1.98 o
   8   6   5        0.55        0.00      0.62 o
   9   6   5        3.27        1.13      1.13 o
  -6   7   5        0.51        2.63      1.13 o
  -5   7   5        2.83        2.63      1.13 o
  -4   7   5        5.21        5.25      1.88 o
  -3   7   5        5.50        4.88      1.88 o
  -2   7   5        7.48        8.63      2.25 o
  -1   7   5        0.25        0.38      0.67 o
   0   7   5        0.00       -0.38      1.88 o
   1   7   5        2.58        4.17      1.31 o
   2   7   5        8.16       12.31      1.71 o
   3   7   5        5.47        6.00      1.88 o
   4   7   5        0.32        0.38      1.13 o
 -21   0   6       43.73       60.01      5.25 o
 -20   0   6      120.66      162.08     10.51 o
 -19   0   6       11.94       10.50      3.00 o
 -18   0   6        2.75        4.88      2.63 o
 -17   0   6        2.83        2.63      2.25 o
 -16   0   6      163.37      173.72     13.13 o
 -15   0   6        5.30        5.25      2.63 o
 -14   0   6        3.14        4.13      2.25 o
 -13   0   6       54.93       61.51      7.13 o
 -12   0   6       14.94       13.50      3.75 o
 -11   0   6        0.18        0.38      1.50 o
 -10   0   6      105.35       92.67      7.88 o
  -9   0   6      306.33      310.11      8.48 o
  -8   0   6       12.14       18.59      2.24 o
  -7   0   6     8206.29     8797.11    143.90 o
  -6   0   6     6757.76     7115.89     45.63 o
  -5   0   6      176.00      139.41      5.13 o
  -4   0   6     1465.92     1671.22     17.04 o
  -3   0   6      115.12       74.30      4.88 o
  -2   0   6      163.03      194.43      7.51 o
  -1   0   6      326.11      323.07      9.02 o
   0   0   6       67.32       73.90      4.50 o
   1   0   6      204.43      188.33     10.70 o
   2   0   6        1.00       -0.38      1.13 o
   3   0   6      543.73      594.68     16.92 o
   4   0   6     3493.16     3486.23     72.46 o
   5   0   6        0.84        1.29      0.90 o
   6   0   6      304.14      284.49     17.46 o
   7   0   6      124.88      137.77      6.73 o
   8   0   6        3.05        3.75      1.69 o
   9   0   6        3.53        2.25      1.88 o
  10   0   6       17.04       30.75      4.88 o
  11   0   6       26.13       16.17      2.78 o
  12   0   6        0.01       -3.75      3.75 o
  13   0   6       18.85       12.00      3.75 o
  14   0   6        0.01       -0.38      1.50 o
  15   0   6        9.23        7.13      2.63 o
  16   0   6       14.75       11.63      3.00 o
  17   0   6       26.44       25.88      3.75 o
 -21   1   6       13.27       10.13      2.25 o
 -20   1   6        8.40       10.37      1.98 o
 -19   1   6        1.52        2.22      1.44 o
 -18   1   6        7.09        6.95      1.98 o
 -17   1   6        4.81        2.91      1.69 o
 -16   1   6      134.86      137.09      8.09 o
 -15   1   6      269.18      253.98      6.95 o
 -14   1   6        8.99       13.50      2.65 o
 -13   1   6        1.37        1.50      1.17 o
 -12   1   6       91.21       89.44      6.10 o
 -11   1   6      611.10      640.09     15.54 o
 -10   1   6       98.45       97.34      5.96 o
  -9   1   6      747.40      766.19     14.65 o
  -8   1   6       23.02       15.78      1.54 o
  -7   1   6     2644.78     2602.33     17.40 o
  -6   1   6     1031.31      991.43     10.32 o
  -5   1   6      356.39      323.15      6.62 o
  -4   1   6        2.74        1.93      0.55 o
  -3   1   6       94.96      119.03      5.07 o
  -2   1   6       21.04       21.91      1.88 o
  -1   1   6      468.60      413.08     20.67 o
   0   1   6      553.01      568.53     12.22 o
   1   1   6       23.14       23.78      1.98 o
   2   1   6      288.96      308.43      8.26 o
   3   1   6       36.32       28.98      2.14 o
   4   1   6      238.20      222.04      6.11 o
   5   1   6      205.64      229.26      7.09 o
   6   1   6       40.56       34.79      3.31 o
   7   1   6       51.29       62.46      3.67 o
   8   1   6       14.18       10.03      1.70 o
   9   1   6      294.55      287.71      8.49 o
  10   1   6        7.49        8.00      1.98 o
  11   1   6        0.34       -1.50      1.88 o
  12   1   6      190.95      206.38     15.01 o
  13   1   6       10.85       10.10      2.04 o
  14   1   6        0.17        1.98      1.69 o
  15   1   6        1.55        0.98      2.63 o
  16   1   6        0.36        0.38      0.80 o
  17   1   6        0.77        3.00      1.50 o
 -20   2   6        0.53        0.38      1.50 o
 -19   2   6        0.72       -0.75      1.88 o
 -18   2   6       62.35       76.14      7.88 o
 -17   2   6       62.26       68.27      7.88 o
 -16   2   6       96.52      103.91      9.75 o
 -15   2   6       31.62       41.63      6.38 o
 -14   2   6       62.88       63.94      5.57 o
 -13   2   6       28.39       30.91      3.84 o
 -12   2   6       31.64       31.05      3.71 o
 -11   2   6       44.35       40.84      4.10 o
 -10   2   6        4.77        4.31      1.53 o
  -9   2   6       23.50       20.62      2.78 o
  -8   2   6      164.02      172.82      7.29 o
  -7   2   6      112.88      128.95      4.82 o
  -6   2   6      126.09      117.00      5.70 o
  -5   2   6        9.22        9.32      1.71 o
  -4   2   6      153.05      170.01      9.94 o
  -3   2   6       26.54       22.13      3.38 o
  -2   2   6      301.27      299.26      8.12 o
  -1   2   6     1148.74     1060.41     15.18 o
   0   2   6       68.32       70.38      3.95 o
   1   2   6      287.85      308.80      8.45 o
   2   2   6       55.08       47.49      3.42 o
   3   2   6     1256.71     1387.52     23.36 o
   4   2   6      713.20      808.94     14.94 o
   5   2   6       12.17       15.02      2.24 o
   6   2   6       28.52       20.99      4.31 o
   7   2   6       59.84       60.60      4.64 o
   8   2   6       14.11       15.67      2.65 o
   9   2   6        7.49       11.63      3.00 o
  10   2   6      619.35      615.39     14.42 o
  11   2   6       61.59       59.25      4.41 o
  12   2   6        2.90        3.84      1.48 o
  13   2   6        0.02        2.63      1.44 o
  14   2   6        7.78        7.13      2.63 o
  15   2   6        1.18       -0.94      0.94 o
  16   2   6       25.19       27.38      3.75 o
 -19   3   6        2.38        2.92      1.17 o
 -18   3   6        1.98        3.85      1.44 o
 -17   3   6       11.08       14.63      2.51 o
 -16   3   6       35.74       41.09      4.24 o
 -15   3   6      103.28      118.92     10.50 o
 -14   3   6       86.29       91.56      6.03 o
 -13   3   6        1.36       -1.77      3.19 o
 -12   3   6       37.43       43.51      6.38 o
 -11   3   6        7.82        7.13      2.63 o
 -10   3   6       16.39       18.75      4.13 o
  -9   3   6       18.76       19.50      4.13 o
  -8   3   6        4.71        7.31      1.86 o
  -7   3   6        6.06        6.14      1.71 o
  -6   3   6       16.01       12.17      2.24 o
  -5   3   6      111.49       97.88      7.50 o
  -4   3   6        0.12       -0.38      1.13 o
  -3   3   6       64.25       62.27      6.75 o
  -2   3   6        0.37        1.13      2.25 o
  -1   3   6        0.08        2.22      3.00 o
   0   3   6       96.90      108.98      5.81 o
   1   3   6      229.79      216.50      8.21 o
   2   3   6      132.81      147.89      6.84 o
   3   3   6        8.47       12.00      3.00 o
   4   3   6        0.15       -0.75      1.69 o
   5   3   6       39.79       43.88      5.63 o
   6   3   6       24.13       22.50      4.13 o
   7   3   6        9.33        7.13      2.63 o
   8   3   6        2.89        1.07      1.09 o
   9   3   6       49.14       45.82      4.03 o
  10   3   6        8.50       11.10      2.09 o
  11   3   6       11.45       15.78      2.36 o
  12   3   6       49.90       61.89      7.13 o
  13   3   6       39.01       44.26      5.63 o
  14   3   6       27.87       30.00      4.13 o
  15   3   6        4.21        0.00      1.13 o
 -18   4   6        2.87        1.88      1.50 o
 -17   4   6       10.55       11.03      5.25 o
 -16   4   6       10.26       11.63      3.00 o
 -15   4   6        8.72        9.37      1.98 o
 -14   4   6       10.30        8.47      2.06 o
 -13   4   6       68.50       78.19      5.66 o
 -12   4   6       15.58       13.16      2.39 o
 -11   4   6       66.50       60.88      5.13 o
 -10   4   6        3.37        4.01      1.71 o
  -9   4   6        0.03        0.75      1.88 o
  -8   4   6        6.50        5.63      3.00 o
  -7   4   6       52.98       60.01      7.13 o
  -6   4   6       17.38       17.63      4.50 o
  -5   4   6       91.65       90.78      9.38 o
  -4   4   6       49.74       50.64      7.13 o
  -3   4   6       61.23       68.70      5.59 o
  -2   4   6      141.65      128.67      7.26 o
  -1   4   6      139.53      153.95      7.74 o
   0   4   6       61.53       61.74      6.94 o
   1   4   6       45.54       51.30      4.49 o
   2   4   6       60.99       64.14      6.75 o
   3   4   6       29.35       29.63      4.88 o
   4   4   6       85.69       76.15      7.50 o
   5   4   6        1.00        1.58      1.17 o
   6   4   6      246.56      258.96     16.14 o
   7   4   6       92.47       80.65      8.63 o
   8   4   6       61.37       53.64      7.13 o
   9   4   6       30.38       32.63      5.63 o
  10   4   6        1.14        0.00      1.50 o
  11   4   6        4.66        7.13      2.63 o
  12   4   6       17.08       16.68      2.51 o
  13   4   6        1.22        0.94      0.75 o
  14   4   6       25.95       25.13      3.38 o
 -15   5   6       10.59        6.38      2.25 o
 -14   5   6        3.56        3.04      1.31 o
 -13   5   6        2.60        4.23      1.44 o
 -12   5   6        0.24        0.19      1.33 o
 -11   5   6        4.39        3.75      1.88 o
 -10   5   6       15.24       13.50      3.38 o
  -9   5   6       27.40       29.63      4.88 o
  -8   5   6       13.51       12.17      2.24 o
  -7   5   6        0.07       -0.56      1.33 o
  -6   5   6       89.26       84.84     12.75 o
  -5   5   6       32.41       24.52      3.04 o
  -4   5   6       20.36       15.00      3.38 o
  -3   5   6       42.74       37.51      5.25 o
  -2   5   6        6.39        4.50      2.25 o
  -1   5   6        3.02        3.38      1.88 o
   0   5   6       17.13       16.13      3.38 o
   1   5   6        0.27       -1.71      1.71 o
   2   5   6        8.92        6.80      1.40 o
   3   5   6        7.89        7.88      3.00 o
   4   5   6        4.66        6.49      1.71 o
   5   5   6       67.41       56.75      5.63 o
   6   5   6        0.58        0.64      1.48 o
   7   5   6       11.47       11.10      2.07 o
   8   5   6        1.21       -1.09      1.44 o
   9   5   6       11.05       13.71      2.39 o
  10   5   6       12.25       15.52      2.24 o
  11   5   6        6.65        8.28      1.59 o
 -12   6   6        1.23        0.75      1.13 o
 -11   6   6        0.70        1.50      1.50 o
 -10   6   6        3.33        6.75      2.25 o
  -9   6   6       19.65       23.25      3.75 o
  -8   6   6       13.37       13.36      2.06 o
  -7   6   6       54.39       50.26      3.98 o
  -6   6   6        5.60        5.28      1.44 o
  -5   6   6       80.08       64.52      6.75 o
  -4   6   6       23.63       21.36      2.78 o
  -3   6   6        0.02        0.19      2.06 o
  -2   6   6       13.79       13.71      2.39 o
  -1   6   6        0.57       -0.80      0.96 o
   0   6   6        8.30        7.89      2.06 o
   1   6   6        2.03        0.67      2.44 o
   2   6   6        0.04       -0.38      0.96 o
   3   6   6        9.33        8.27      1.86 o
   4   6   6        1.74        1.88      1.06 o
   5   6   6        3.64        2.45      1.54 o
   6   6   6        2.64        4.33      0.99 o
   7   6   6        5.30        3.44      1.22 o
   8   6   6        0.22        1.50      1.13 o
  -6   7   6        4.30        1.88      1.13 o
  -5   7   6        0.35       -1.13      1.13 o
  -4   7   6        5.06        6.75      1.88 o
  -3   7   6        0.12        0.75      1.13 o
  -2   7   6        0.69        2.44      1.06 o
  -1   7   6        2.01        1.50      1.13 o
   0   7   6        2.78        3.75      1.06 o
   1   7   6        5.08        6.67      1.17 o
   2   7   6        0.09        0.00      1.13 o
 -21   1   7        1.47        2.25      1.50 o
 -20   1   7       12.89       15.00      2.34 o
 -19   1   7        0.45        1.50      1.06 o
 -18   1   7       55.25       61.33      5.17 o
 -17   1   7       18.93       17.22      3.04 o
 -16   1   7      116.24      115.58      7.56 o
 -15   1   7       62.24       65.42      5.70 o
 -14   1   7        2.07        5.25      1.86 o
 -13   1   7        0.91        4.50      1.80 o
 -12   1   7       34.15       31.75      3.71 o
 -11   1   7      144.15      145.22      7.68 o
 -10   1   7        9.30       13.80      2.58 o
  -9   1   7      334.06      296.82      7.61 o
  -8   1   7      483.76      447.51      7.87 o
  -7   1   7      441.82      436.47      8.48 o
  -6   1   7        0.02        0.68      0.54 o
  -5   1   7      742.84      746.45      9.70 o
  -4   1   7        3.20       11.60      1.41 o
  -3   1   7       94.16      124.16      5.56 o
  -2   1   7     1252.86     1345.62     15.61 o
  -1   1   7        1.03        2.46      0.90 o
   0   1   7      338.68      331.76      6.56 o
   1   1   7       28.57       35.56      6.00 o
   2   1   7      639.94      644.11     15.60 o
   3   1   7      129.48      122.27      6.08 o
   4   1   7       92.92       94.65      3.62 o
   5   1   7      104.97      113.33      4.85 o
   6   1   7      193.85      183.67      9.01 o
   7   1   7      275.58      252.63      9.24 o
   8   1   7      141.99      153.14      7.64 o
   9   1   7       37.79       36.77      5.25 o
  10   1   7        3.52        3.75      3.00 o
  11   1   7        1.75        0.68      1.44 o
  12   1   7        1.37       -1.50      1.59 o
  13   1   7        4.49        2.21      1.17 o
  14   1   7        0.17        0.94      1.33 o
  15   1   7        0.01        0.56      1.69 o
  16   1   7        2.23        0.38      1.50 o
 -20   2   7        0.23        1.88      1.50 o
 -19   2   7        5.34        4.13      2.25 o
 -18   2   7        0.36        2.25      1.88 o
 -17   2   7       51.49       50.45      4.77 o
 -16   2   7        7.88        5.90      1.98 o
 -15   2   7        3.50        3.94      2.12 o
 -14   2   7       72.33       72.59      5.84 o
 -13   2   7      212.59      229.29     14.64 o
 -12   2   7        0.62        2.25      3.00 o
 -11   2   7      264.94      251.48     14.64 o
 -10   2   7      357.78      360.38     10.63 o
  -9   2   7       10.76       10.50      1.80 o
  -8   2   7      256.25      279.21      7.41 o
  -7   2   7      217.47      208.68     11.26 o
  -6   2   7      131.32      135.82      9.00 o
  -5   2   7      577.73      568.29     18.42 o
  -4   2   7       82.38       67.90      6.38 o
  -3   2   7       33.69       39.38      4.88 o
  -2   2   7      395.29      440.96     16.15 o
  -1   2   7      101.14      108.42      8.25 o
   0   2   7      186.42      203.06      7.69 o
   1   2   7      184.30      205.07      8.63 o
   2   2   7       16.52       14.11      1.98 o
   3   2   7      571.37      617.63     11.13 o
   4   2   7        7.62        8.30      1.80 o
   5   2   7       80.27       74.83      4.86 o
   6   2   7        5.71        3.56      1.59 o
   7   2   7      491.35      481.38     13.25 o
   8   2   7        9.71       10.51      2.63 o
   9   2   7       44.56       38.00      3.51 o
  10   2   7       32.62       25.29      3.41 o
  11   2   7        7.22        6.73      1.81 o
  12   2   7        3.18        7.52      2.04 o
  13   2   7       48.50       44.95      4.32 o
  14   2   7       13.29       13.35      2.63 o
  15   2   7        0.33       -0.38      1.50 o
 -19   3   7        4.56        5.83      3.38 o
 -18   3   7        5.73        0.75      1.13 o
 -17   3   7       14.06       16.88      3.38 o
 -16   3   7        9.21       10.88      3.38 o
 -15   3   7       90.14       96.03      9.38 o
 -14   3   7       13.59       10.70      2.24 o
 -13   3   7      120.53      116.84      6.84 o
 -12   3   7      166.88      152.40      7.74 o
 -11   3   7       53.96       48.76      6.75 o
 -10   3   7       10.52        8.44      2.81 o
  -9   3   7       15.00       15.75      2.78 o
  -8   3   7        1.90        4.69      1.86 o
  -7   3   7       22.81       19.18      2.88 o
  -6   3   7       31.34       40.84      3.98 o
  -5   3   7        7.33       11.25      3.38 o
  -4   3   7       36.35       32.26      5.25 o
  -3   3   7        0.13        9.13      2.24 o
  -2   3   7        9.40        8.69      1.87 o
  -1   3   7       79.19       79.09      5.13 o
   0   3   7        0.09        0.86      0.90 o
   1   3   7      103.72      105.11      6.57 o
   2   3   7        3.42        9.24      3.19 o
   3   3   7      247.04      263.10     12.76 o
   4   3   7        2.85        4.02      1.44 o
   5   3   7      319.00      323.10     10.99 o
   6   3   7       76.56       86.27      7.88 o
   7   3   7      148.38      140.21      5.05 o
   8   3   7      311.94      334.21      8.99 o
   9   3   7        2.36        2.08      1.48 o
  10   3   7       14.17       12.31      2.09 o
  11   3   7       40.16       34.29      3.84 o
  12   3   7      181.62      207.14     12.01 o
  13   3   7       20.66       24.00      4.13 o
  14   3   7       34.01       36.38      4.50 o
 -18   4   7       16.21        6.00      1.88 o
 -17   4   7        3.65        1.13      1.50 o
 -16   4   7        9.24        8.63      3.00 o
 -15   4   7       11.00        7.77      2.07 o
 -14   4   7       75.02       69.00      5.13 o
 -13   4   7       89.98       96.65      6.30 o
 -12   4   7        2.39        2.86      2.25 o
 -11   4   7       15.92       13.51      2.39 o
 -10   4   7       28.51       28.89      3.51 o
  -9   4   7       11.02       13.92      1.85 o
  -8   4   7       16.58       15.38      3.75 o
  -7   4   7       18.34       20.63      4.88 o
  -6   4   7      148.56      145.20     12.01 o
  -5   4   7       41.86       42.38      6.75 o
  -4   4   7        0.32        1.50      1.25 o
  -3   4   7        0.56        0.29      1.17 o
  -2   4   7       18.60       19.80      3.38 o
  -1   4   7        2.77        4.28      1.53 o
   0   4   7        4.23        0.94      1.06 o
   1   4   7        0.42        1.13      3.00 o
   2   4   7        6.64        5.63      2.63 o
   3   4   7       70.74       71.27      7.50 o
   4   4   7        0.17        0.04      1.17 o
   5   4   7       38.04       48.76      7.13 o
   6   4   7       38.22       29.63      5.63 o
   7   4   7        2.24        0.38      1.88 o
   8   4   7       13.24        7.50      3.00 o
   9   4   7        3.60        3.38      2.25 o
  10   4   7       19.04       17.63      3.75 o
  11   4   7       46.12       46.51      5.63 o
  12   4   7        8.78       14.41      1.98 o
  13   4   7       19.75       22.88      3.00 o
 -15   5   7        0.02        0.00      1.13 o
 -14   5   7        7.72        6.38      1.59 o
 -13   5   7        2.87        3.13      2.25 o
 -12   5   7       10.41       11.40      2.24 o
 -11   5   7        1.04        1.50      1.33 o
 -10   5   7        0.32        0.75      1.50 o
  -9   5   7        0.02       -2.78      3.00 o
  -8   5   7        1.50        1.33      1.88 o
  -7   5   7       47.44       28.99      6.56 o
  -6   5   7        0.87       -0.96      1.50 o
  -5   5   7      242.99      179.39     11.63 o
  -4   5   7       61.61       33.38      4.88 o
  -3   5   7        0.16       -1.50      1.50 o
  -2   5   7      106.06       81.78      7.88 o
  -1   5   7        9.71       10.88      3.00 o
   0   5   7       15.43       13.65      2.51 o
   1   5   7       10.28        6.20      2.63 o
   2   5   7        2.03        2.25      2.25 o
   3   5   7        0.85       -1.44      1.44 o
   4   5   7        3.59        4.47      1.71 o
   5   5   7        8.03        4.88      1.59 o
   6   5   7        5.83        4.71      1.26 o
   7   5   7        5.41        6.60      2.63 o
   8   5   7        0.13       -2.05      2.81 o
   9   5   7       14.73       17.08      2.39 o
  10   5   7        9.05        8.48      1.59 o
 -12   6   7        1.09        2.63      1.13 o
 -11   6   7        0.21        0.38      1.13 o
 -10   6   7       14.16       14.63      2.63 o
  -9   6   7        0.75        0.38      0.94 o
  -8   6   7        8.29        6.63      2.06 o
  -7   6   7       25.40       19.88      2.39 o
  -6   6   7        5.49        1.88      1.13 o
  -5   6   7        0.02        1.13      1.50 o
  -4   6   7       15.24       14.25      3.38 o
  -3   6   7       23.49       18.33      2.51 o
  -2   6   7        9.74       11.09      3.75 o
  -1   6   7        0.96        0.54      0.90 o
   0   6   7        3.08        0.56      1.06 o
   1   6   7        3.90        4.60      1.44 o
   2   6   7        0.31        0.38      0.90 o
   3   6   7        0.21       -1.06      1.06 o
   4   6   7        6.56        9.05      1.58 o
   5   6   7       11.73       14.91      1.65 o
   6   6   7        0.48       -0.16      0.55 o
   7   6   7        4.44        3.00      1.50 o
  -5   7   7        0.00        0.75      0.75 o
  -4   7   7        0.38        1.50      1.13 o
  -3   7   7        0.06        1.13      1.13 o
  -2   7   7        4.70        4.50      1.50 o
  -1   7   7        1.24        1.13      0.80 o
 -21   0   8       23.84       34.13      4.13 o
 -20   0   8        5.22        4.88      2.25 o
 -19   0   8       15.92       17.25      3.75 o
 -18   0   8       23.90       25.88      4.88 o
 -17   0   8       12.86        7.88      3.00 o
 -16   0   8       64.90       73.52      8.63 o
 -15   0   8       19.85       16.13      4.13 o
 -14   0   8       59.27       66.77      8.25 o
 -13   0   8       55.59       62.26      7.50 o
 -12   0   8        3.01        5.63      2.25 o
 -11   0   8      126.73      149.32     11.26 o
 -10   0   8      237.26      243.46      9.38 o
  -9   0   8      563.66      646.96     24.05 o
  -8   0   8      320.18      304.60      9.36 o
  -7   0   8       74.97       74.47      4.64 o
  -6   0   8      537.49      464.88     14.66 o
  -5   0   8       63.00       68.31      5.25 o
  -4   0   8      128.16      149.71      8.25 o
  -3   0   8     3596.89     3708.60     39.20 o
  -2   0   8     2070.17     2203.19     29.50 o
  -1   0   8       77.68       88.16      6.00 o
   0   0   8      338.99      374.05     14.65 o
   1   0   8       60.42       56.27      5.63 o
   2   0   8       97.53      102.79      7.88 o
   3   0   8      731.32      735.11     22.18 o
   4   0   8       46.95       51.01      6.00 o
   5   0   8        2.42        1.13      1.50 o
   6   0   8       34.16       29.25      5.25 o
   7   0   8       42.90       43.88      6.38 o
   8   0   8      232.91      207.91     13.89 o
   9   0   8        3.02        5.25      3.00 o
  10   0   8      284.30      276.25     16.89 o
  11   0   8      167.69      192.11     13.88 o
  12   0   8        8.88        9.75      3.38 o
  13   0   8        0.53        1.88      1.50 o
  14   0   8        2.83        2.25      1.88 o
  15   0   8        0.14        1.13      1.13 o
 -21   1   8        1.63        3.75      1.50 o
 -20   1   8        0.01       -1.29      1.50 o
 -19   1   8       18.81       23.10      3.15 o
 -18   1   8        0.82        1.38      1.17 o
 -17   1   8        0.98        1.13      1.50 o
 -16   1   8        0.71        1.13      1.44 o
 -15   1   8       23.45       25.19      3.57 o
 -14   1   8       20.32       22.28      3.42 o
 -13   1   8        9.96        5.25      1.86 o
 -12   1   8      376.29      376.79     13.14 o
 -11   1   8      161.49      160.87      7.41 o
 -10   1   8       41.02       42.38      3.14 o
  -9   1   8      106.65      110.06      5.76 o
  -8   1   8      221.31      232.35      6.76 o
  -7   1   8       17.19       18.89      2.34 o
  -6   1   8     1109.58     1162.58     12.36 o
  -5   1   8     1003.14     1087.45     13.52 o
  -4   1   8       45.45       45.48      2.88 o
  -3   1   8      226.15      242.69      6.25 o
  -2   1   8      686.82      699.83     12.53 o
  -1   1   8       12.94        9.05      1.71 o
   0   1   8      319.99      338.19      9.40 o
   1   1   8      336.32      356.42      9.93 o
   2   1   8      100.04      100.38      4.54 o
   3   1   8        2.85        3.60      1.14 o
   4   1   8       32.75       27.80      2.60 o
   5   1   8       76.95       78.40      5.70 o
   6   1   8      477.70      457.85     19.53 o
   7   1   8       88.81       91.90      9.00 o
   8   1   8       20.27       28.88      5.25 o
   9   1   8        1.65        7.50      3.38 o
  10   1   8        1.99        1.88      1.88 o
  11   1   8        9.55        6.73      2.24 o
  12   1   8        6.87        3.52      1.26 o
  13   1   8       13.64        7.27      1.88 o
  14   1   8        2.29        0.05      0.94 o
  15   1   8        7.26        7.29      1.69 o
 -20   2   8        7.62        7.50      1.88 o
 -19   2   8        2.96        4.50      2.25 o
 -18   2   8        0.19       -0.03      1.07 o
 -17   2   8        3.10        1.55      1.09 o
 -16   2   8        2.28        4.02      1.80 o
 -15   2   8       24.53       27.72      3.57 o
 -14   2   8      230.36      248.06     15.76 o
 -13   2   8      474.54      484.11     21.41 o
 -12   2   8       20.39       22.88      4.88 o
 -11   2   8      213.18      214.16      8.48 o
 -10   2   8      649.67      687.82     24.99 o
  -9   2   8      125.25      121.18      8.63 o
  -8   2   8      273.91      252.87      8.98 o
  -7   2   8        4.85        3.70      2.25 o
  -6   2   8       12.21       15.32      2.24 o
  -5   2   8      155.02      170.15      7.32 o
  -4   2   8        4.32       17.20     17.44 o
  -3   2   8       57.98       55.51      4.05 o
  -2   2   8       14.75       22.67      2.51 o
  -1   2   8      102.77       77.11      4.59 o
   0   2   8       60.87       58.14      6.38 o
   1   2   8        1.35        3.38      1.50 o
   2   2   8      309.71      330.37     15.39 o
   3   2   8      180.62      192.18      8.35 o
   4   2   8       60.38       64.89      7.50 o
   5   2   8      211.05      220.12      8.82 o
   6   2   8      121.92      131.01      7.00 o
   7   2   8        7.95        9.99      2.12 o
   8   2   8       76.52       75.83      5.01 o
   9   2   8       43.35       37.36      3.52 o
  10   2   8        6.13        3.88      1.36 o
  11   2   8       17.42       15.26      2.30 o
  12   2   8        4.78        5.22      1.13 o
  13   2   8       60.79       60.72      4.64 o
  14   2   8       68.86       77.65      6.75 o
 -19   3   8        0.43        1.13      1.13 o
 -18   3   8        0.09        1.88      1.50 o
 -17   3   8        0.15       -2.25      2.25 o
 -16   3   8        0.69       -0.92      1.17 o
 -15   3   8       10.86       10.13      3.38 o
 -14   3   8       32.32       37.88      6.00 o
 -13   3   8       72.04       73.49      5.49 o
 -12   3   8      395.25      400.55     12.77 o
 -11   3   8      409.62      428.81     16.52 o
 -10   3   8       67.20       64.52      6.75 o
  -9   3   8       20.50       23.65      3.15 o
  -8   3   8       29.71       27.75      4.88 o
  -7   3   8       53.05       54.01      6.75 o
  -6   3   8        1.44        0.38      1.50 o
  -5   3   8       13.11        9.38      3.00 o
  -4   3   8        0.88        1.50      1.50 o
  -3   3   8        1.30        3.00      1.88 o
  -2   3   8        0.16       -0.75      1.50 o
  -1   3   8       41.38       34.51      5.63 o
   0   3   8       20.17       16.13      4.13 o
   1   3   8        5.33        6.16      1.80 o
   2   3   8        8.31        7.02      1.80 o
   3   3   8        6.56        5.63      2.44 o
   4   3   8      113.62      113.73      6.62 o
   5   3   8        3.48        3.50      1.17 o
   6   3   8        6.05        0.78      1.69 o
   7   3   8        0.50       -1.14      1.24 o
   8   3   8        8.65        9.01      2.00 o
   9   3   8       11.34       10.82      2.11 o
  10   3   8       15.51       14.90      2.30 o
  11   3   8       21.09       17.42      2.78 o
  12   3   8       13.87       11.25      2.63 o
  13   3   8        2.92        4.88      1.88 o
 -17   4   8       12.14        7.13      2.63 o
 -16   4   8       31.06       22.13      4.50 o
 -15   4   8       15.11       10.13      3.38 o
 -14   4   8       10.87       13.21      2.51 o
 -13   4   8       39.65       47.45      4.42 o
 -12   4   8       35.91       39.31      4.05 o
 -11   4   8        4.65        4.40      1.44 o
 -10   4   8       19.05       20.70      2.88 o
  -9   4   8      242.05      249.67     10.15 o
  -8   4   8       12.03        8.29      3.75 o
  -7   4   8        0.53       -3.00      3.00 o
  -6   4   8       95.30       78.78      9.00 o
  -5   4   8       22.31       18.00      4.50 o
  -4   4   8       56.10       60.76      7.88 o
  -3   4   8        9.92       13.50      3.75 o
  -2   4   8        2.99        3.94      1.59 o
  -1   4   8        4.40        4.15      1.59 o
   0   4   8        5.86        0.63      1.50 o
   1   4   8       40.00       48.92      4.69 o
   2   4   8      122.99      116.30      7.10 o
   3   4   8      185.99      184.61     13.88 o
   4   4   8       33.13       31.13      5.63 o
   5   4   8       84.49       79.52      9.38 o
   6   4   8        2.16        1.17      1.17 o
   7   4   8       23.87       22.13      4.50 o
   8   4   8       14.58       15.00      3.75 o
   9   4   8       10.38        9.75      3.00 o
  10   4   8        7.26        7.50      2.63 o
  11   4   8       13.72       14.25      3.00 o
  12   4   8        8.56       11.60      4.69 o
 -15   5   8        0.20        0.00      1.13 o
 -14   5   8       28.89       20.25      3.38 o
 -13   5   8        4.71        5.20      1.17 o
 -12   5   8       18.84       21.94      2.78 o
 -11   5   8        0.00        0.38      1.06 o
 -10   5   8       13.03        9.42      3.00 o
  -9   5   8        2.48        2.54      1.17 o
  -8   5   8       11.59       10.10      2.63 o
  -7   5   8       67.89       70.54      7.50 o
  -6   5   8        5.81        6.75      2.25 o
  -5   5   8        0.29       -0.75      1.88 o
  -4   5   8        0.01        3.00      1.88 o
  -3   5   8        3.39        0.75      1.50 o
  -2   5   8       21.73       22.67      3.31 o
  -1   5   8       12.61       11.00      4.69 o
   0   5   8       26.10       20.04      2.36 o
   1   5   8       24.85       16.18      2.61 o
   2   5   8        0.72        1.13      2.25 o
   3   5   8        0.29        3.47      1.53 o
   4   5   8       12.74       13.17      2.34 o
   5   5   8        7.64        9.60      1.58 o
   6   5   8        0.70        0.00      2.63 o
   7   5   8        5.30        3.48      1.44 o
   8   5   8       27.71       29.95      6.94 o
   9   5   8        0.58        2.04      1.17 o
 -10   6   8        0.37        0.00      0.75 o
  -9   6   8        0.02       -0.90      0.90 o
  -8   6   8        6.35        6.14      1.44 o
  -7   6   8        0.16       -1.50      1.50 o
  -6   6   8        0.97        0.75      1.13 o
  -5   6   8        7.33        3.38      1.88 o
  -4   6   8        6.05        9.00      2.63 o
  -3   6   8        5.35        5.25      2.25 o
  -2   6   8        3.12        2.97      1.44 o
  -1   6   8       24.92       24.04      2.78 o
   0   6   8        0.68       -0.48      0.90 o
   1   6   8        0.24       -0.38      0.80 o
   2   6   8        0.28        0.00      1.13 o
   3   6   8        2.80        0.94      0.80 o
   4   6   8        1.92        1.18      0.94 o
   5   6   8        0.43        2.25      0.90 o
 -21   1   9        0.05        0.38      0.75 o
 -20   1   9        5.86        5.34      2.25 o
 -19   1   9        6.01        6.43      1.80 o
 -18   1   9        1.75        2.63      1.44 o
 -17   1   9        5.44        7.45      1.98 o
 -16   1   9       15.02       11.94      2.61 o
 -15   1   9        0.00        0.88      1.53 o
 -14   1   9        9.54       13.49      2.63 o
 -13   1   9       47.22       46.51      6.75 o
 -12   1   9      212.79      214.65     14.26 o
 -11   1   9        6.32        6.85      1.80 o
 -10   1   9      185.72      198.64      8.20 o
  -9   1   9      139.18      147.33      6.94 o
  -8   1   9       86.51       86.16      5.23 o
  -7   1   9      233.08      235.06      6.02 o
  -6   1   9       77.52       85.45      5.29 o
  -5   1   9      587.44      645.15     14.21 o
  -4   1   9       50.74       58.71      4.05 o
  -3   1   9       23.78       17.23      2.24 o
  -2   1   9       43.37       36.99      3.94 o
  -1   1   9       56.02       57.63      3.95 o
   0   1   9       11.37       14.25      3.00 o
   1   1   9      165.50      172.44      8.00 o
   2   1   9       38.26       29.84      2.67 o
   3   1   9        4.49        6.17      1.82 o
   4   1   9      140.14      131.65      6.29 o
   5   1   9      413.70      402.94     13.28 o
   6   1   9       20.86       21.00      4.50 o
   7   1   9        1.39        1.88      1.88 o
   8   1   9        6.27        0.75      1.88 o
   9   1   9       10.99        9.00      3.38 o
  10   1   9       13.56       10.47      4.31 o
  11   1   9       25.75       25.77      3.71 o
  12   1   9       13.96       14.41      2.19 o
  13   1   9        0.38        2.63      1.17 o
  14   1   9        3.33        5.11      1.25 o
 -20   2   9        1.99        1.88      1.13 o
 -19   2   9       20.12       20.64      2.51 o
 -18   2   9        5.72        5.30      1.21 o
 -17   2   9        8.36        8.05      2.25 o
 -16   2   9        5.61        1.96      1.17 o
 -15   2   9        3.73        6.66      2.24 o
 -14   2   9        7.01        4.42      3.56 o
 -13   2   9       40.72       39.39      4.51 o
 -12   2   9        0.14        1.50      1.88 o
 -11   2   9       68.21       59.27      6.00 o
 -10   2   9      616.18      563.26     18.79 o
  -9   2   9      411.26      403.31     15.77 o
  -8   2   9      162.89      171.51      7.53 o
  -7   2   9        2.13        2.80      2.81 o
  -6   2   9        8.06        6.88      1.44 o
  -5   2   9       49.57       51.65      4.22 o
  -4   2   9        2.33        4.31      1.69 o
  -3   2   9      109.06      106.74      5.93 o
  -2   2   9       52.90       53.92      4.05 o
  -1   2   9      159.53      184.18      7.57 o
   0   2   9      131.57      141.82     10.51 o
   1   2   9       33.94       33.38      5.25 o
   2   2   9       26.40       22.80      3.04 o
   3   2   9       53.22       49.36      4.51 o
   4   2   9      585.54      580.10     22.17 o
   5   2   9      155.59      131.32     10.88 o
   6   2   9        3.57        4.63      1.38 o
   7   2   9       16.03       13.66      2.78 o
   8   2   9        1.40       -0.58      1.44 o
   9   2   9        0.31        0.19      1.59 o
  10   2   9        0.18       -0.14      1.50 o
  11   2   9        7.36        3.70      1.80 o
  12   2   9        1.69        1.08      0.87 o
  13   2   9        0.35        1.88      1.50 o
 -18   3   9       10.67        9.75      2.63 o
 -17   3   9        6.27        4.88      2.63 o
 -16   3   9        0.32        0.75      1.88 o
 -15   3   9        0.03       -2.63      2.63 o
 -14   3   9        0.42        0.21      1.17 o
 -13   3   9       13.21       15.45      2.88 o
 -12   3   9      132.50      127.67      6.23 o
 -11   3   9      193.39      191.49      7.51 o
 -10   3   9       15.13       20.99      4.31 o
  -9   3   9     1742.26     1807.97     52.79 o
  -8   3   9      139.64      118.21      6.84 o
  -7   3   9      216.89      198.27      8.92 o
  -6   3   9       14.26       14.91      2.81 o
  -5   3   9      159.37      160.16      7.84 o
  -4   3   9       90.52      105.78      6.46 o
  -3   3   9        0.13       -0.38      1.06 o
  -2   3   9       11.22        9.56      2.44 o
  -1   3   9       20.60       22.88      4.88 o
   0   3   9        0.24       -1.50      1.50 o
   1   3   9        2.10        3.00      1.50 o
   2   3   9       24.67       15.53      2.78 o
   3   3   9        1.50        0.75      1.88 o
   4   3   9      100.92       97.21      5.62 o
   5   3   9        4.54        4.96      1.71 o
   6   3   9      169.08      163.19      6.30 o
   7   3   9       34.01       29.18      2.73 o
   8   3   9        0.06        2.57      1.69 o
   9   3   9        0.97        1.22      1.21 o
  10   3   9        0.01       -0.34      0.81 o
  11   3   9        2.92        4.13      1.88 o
  12   3   9        9.54        8.25      2.25 o
 -17   4   9        2.97        2.63      1.50 o
 -16   4   9        3.25        1.50      1.50 o
 -15   4   9        7.09        5.25      2.63 o
 -14   4   9       14.98       11.25      3.75 o
 -13   4   9        6.43        6.00      2.63 o
 -12   4   9        0.06        0.71      1.17 o
 -11   4   9        4.93        3.38      2.06 o
 -10   4   9      179.84      159.76      8.17 o
  -9   4   9       62.45       71.79      5.49 o
  -8   4   9       71.50       85.23      5.73 o
  -7   4   9       25.65       24.43      2.68 o
  -6   4   9       20.64       20.05      3.31 o
  -5   4   9       12.67       11.87      2.88 o
  -4   4   9        0.00        0.50      5.25 o
  -3   4   9      145.99      134.97      8.35 o
  -2   4   9       46.83       45.41      3.97 o
  -1   4   9       18.48       15.59      2.45 o
   0   4   9       63.16       50.98      4.40 o
   1   4   9        3.83        3.38      1.80 o
   2   4   9       21.70       22.13      4.88 o
   3   4   9       23.49       33.00      6.00 o
   4   4   9       67.16       75.77      9.00 o
   5   4   9        7.11        6.00      2.63 o
   6   4   9        0.66        1.77      1.44 o
   7   4   9       10.40        9.38      3.00 o
   8   4   9        1.49        0.75      1.50 o
   9   4   9        3.44        2.25      1.88 o
  10   4   9       21.11       22.88      3.38 o
  11   4   9        0.04        0.19      0.53 o
 -14   5   9        0.40       -0.38      1.13 o
 -13   5   9        7.40        7.88      2.63 o
 -12   5   9       10.98       10.88      2.63 o
 -11   5   9        6.17        6.32      1.69 o
 -10   5   9        4.27        3.56      1.33 o
  -9   5   9        2.93        1.17      0.96 o
  -8   5   9       32.65       31.87      4.88 o
  -7   5   9        2.13        0.00      1.50 o
  -6   5   9        1.82        1.50      1.88 o
  -5   5   9        0.83        0.38      1.50 o
  -4   5   9        6.98        4.13      2.25 o
  -3   5   9       13.18        9.75      2.63 o
  -2   5   9        3.67        2.63      1.88 o
  -1   5   9       80.37       63.95      5.05 o
   0   5   9       34.71       38.52      3.87 o
   1   5   9        8.99        4.50      2.63 o
   2   5   9       37.94       54.01      7.13 o
   3   5   9        4.39        2.44      1.69 o
   4   5   9       22.74       19.41      2.61 o
   5   5   9        6.01        5.45      1.44 o
   6   5   9        2.18        1.75      1.17 o
   7   5   9        0.03       -0.88      2.25 o
   8   5   9        2.59        2.06      1.06 o
  -9   6   9        0.00        0.38      1.13 o
  -8   6   9        1.34        0.38      1.13 o
  -7   6   9        1.24        0.00      1.13 o
  -6   6   9        0.48        0.75      1.50 o
  -5   6   9        2.75        4.13      1.88 o
  -4   6   9       20.22       18.75      3.38 o
  -3   6   9        5.53        3.33      1.17 o
  -2   6   9        0.02       -0.86      0.90 o
  -1   6   9        1.14        0.48      0.90 o
   0   6   9        5.22        3.00      1.13 o
   1   6   9       10.39       12.38      2.63 o
   2   6   9        2.27        2.81      1.06 o
   3   6   9        0.86       -0.05      1.69 o
   4   6   9        0.39       -0.62      0.62 o
 -20   0  10        0.57        1.50      1.13 o
 -19   0  10       11.62       16.88      3.75 o
 -18   0  10        4.72        2.63      1.88 o
 -17   0  10       89.03       79.53      8.63 o
 -16   0  10       79.76       86.65      9.38 o
 -15   0  10        0.20        5.63      2.63 o
 -14   0  10        0.03       -1.88      1.88 o
 -13   0  10       42.93       38.63      6.75 o
 -12   0  10        5.28        5.63      2.63 o
 -11   0  10        7.77       11.25      3.00 o
 -10   0  10        0.35       -1.50      1.50 o
  -9   0  10       15.47       10.88      3.00 o
  -8   0  10        0.40        1.50      1.88 o
  -7   0  10      448.95      486.77     17.28 o
  -6   0  10      100.47       99.25      5.57 o
  -5   0  10      118.84      144.59      6.50 o
  -4   0  10       10.53       11.54      1.98 o
  -3   0  10       91.87       93.03      7.13 o
  -2   0  10       29.35       23.49      3.75 o
  -1   0  10       85.69       95.29      5.43 o
   0   0  10        5.30        2.63      1.88 o
   1   0  10      561.59      582.75     20.66 o
   2   0  10        5.22        6.00      2.63 o
   3   0  10       38.19       35.26      5.63 o
   4   0  10      206.51      201.52     13.13 o
   5   0  10       11.20       10.88      3.38 o
   6   0  10        7.83        7.50      3.38 o
   7   0  10       21.55       19.88      4.88 o
   8   0  10       42.67       39.38      6.38 o
   9   0  10       20.04       24.00      4.88 o
  10   0  10       61.03       72.02      8.25 o
  11   0  10        6.89        7.91      1.98 o
  12   0  10        8.19        1.80      3.19 o
  13   0  10        8.83        9.00      2.25 o
 -20   1  10        3.44        3.25      1.17 o
 -19   1  10        0.75        1.69      2.06 o
 -18   1  10        1.58        0.14      1.44 o
 -17   1  10        1.71        1.33      1.31 o
 -16   1  10       89.37      103.35      7.03 o
 -15   1  10       33.01       31.92      3.98 o
 -14   1  10        7.37        7.21      2.24 o
 -13   1  10        4.24        1.67      1.44 o
 -12   1  10      175.39      179.57     15.57 o
 -11   1  10        4.72        6.11      1.80 o
 -10   1  10      233.68      244.01      9.45 o
  -9   1  10       18.45       17.63      3.38 o
  -8   1  10       69.26       69.02      6.38 o
  -7   1  10      306.69      313.65     10.05 o
  -6   1  10       57.42       51.33      4.10 o
  -5   1  10       27.03       35.20      3.42 o
  -4   1  10       82.65       90.01      5.39 o
  -3   1  10        4.59        4.69      1.33 o
  -2   1  10       54.82       62.57      4.32 o
  -1   1  10      915.00      940.09     25.96 o
   0   1  10        0.95        0.92      1.50 o
   1   1  10        5.58        4.70      2.25 o
   2   1  10      158.36      163.96      6.56 o
   3   1  10       52.78       49.53      3.75 o
   4   1  10      129.65      122.08      5.92 o
   5   1  10       18.05       20.63      4.50 o
   6   1  10       40.76       31.88      5.63 o
   7   1  10       96.00      113.29     11.25 o
   8   1  10       77.90       62.64      8.25 o
   9   1  10       22.62       27.38      5.63 o
  10   1  10       37.11       41.99      4.64 o
  11   1  10        5.15        7.99      2.07 o
  12   1  10        5.40        8.25      1.48 o
  13   1  10        0.42        0.75      1.13 o
 -19   2  10        2.77        3.00      1.06 o
 -18   2  10        3.52        3.14      0.96 o
 -17   2  10        3.83        4.25      1.53 o
 -16   2  10       19.20       17.28      2.92 o
 -15   2  10        6.48        7.63      2.24 o
 -14   2  10        1.84        3.56      2.06 o
 -13   2  10       94.57       82.93      6.49 o
 -12   2  10        2.12        2.63      1.86 o
 -11   2  10       22.69       25.50      4.13 o
 -10   2  10      672.91      677.21     21.05 o
  -9   2  10       73.81       78.02      7.13 o
  -8   2  10       89.71       87.86      5.66 o
  -7   2  10     1065.51     1072.84     32.36 o
  -6   2  10      357.29      341.80     11.07 o
  -5   2  10      252.19      258.57      9.55 o
  -4   2  10        0.15        3.15      3.00 o
  -3   2  10       33.50       32.03      3.24 o
  -2   2  10        2.70        2.44      1.69 o
  -1   2  10      144.15      152.70     11.26 o
   0   2  10      111.65      118.55     10.13 o
   1   2  10        5.32        5.98      1.98 o
   2   2  10        2.89        1.38      1.17 o
   3   2  10       18.82       17.30      2.88 o
   4   2  10       26.85       31.50      5.25 o
   5   2  10        2.64        1.50      1.88 o
   6   2  10      119.03      128.00      8.35 o
   7   2  10       26.36       28.01      3.95 o
   8   2  10        0.53        0.56      1.33 o
   9   2  10        0.08        0.38      1.25 o
  10   2  10        0.47       -1.59      1.59 o
  11   2  10        0.01       -0.92      1.17 o
  12   2  10        0.04        0.75      2.63 o
 -18   3  10        0.03        0.00      0.75 o
 -17   3  10        2.41        1.50      1.50 o
 -16   3  10        2.86        3.00      1.25 o
 -15   3  10        4.82        4.09      1.53 o
 -14   3  10        2.91        3.66      1.71 o
 -13   3  10        0.14        0.19      1.33 o
 -12   3  10       12.39        9.56      2.39 o
 -11   3  10       33.28       45.38      5.04 o
 -10   3  10       56.02       50.64      5.17 o
  -9   3  10      293.10      293.22      7.03 o
  -8   3  10      656.01      695.24     16.85 o
  -7   3  10      115.92      123.19      7.10 o
  -6   3  10        5.08        4.63      2.81 o
  -5   3  10        8.94       12.63      2.34 o
  -4   3  10        1.52        1.03      0.96 o
  -3   3  10       12.60       10.71      2.07 o
  -2   3  10        7.18        3.00      1.88 o
  -1   3  10        2.86        4.50      2.25 o
   0   3  10        0.27       -0.38      1.50 o
   1   3  10       18.76       19.66      3.31 o
   2   3  10        0.06       -1.29      1.29 o
   3   3  10        8.59        9.81      2.46 o
   4   3  10        0.74        2.79      1.26 o
   5   3  10       25.00       25.74      3.10 o
   6   3  10        0.07        1.19      0.88 o
   7   3  10        0.72        1.45      0.92 o
   8   3  10        4.61        6.26      1.58 o
   9   3  10        2.74        4.50      1.36 o
  10   3  10        0.91        1.69      2.25 o
  11   3  10        0.00        1.50      1.13 o
 -17   4  10        0.55       -1.13      1.13 o
 -16   4  10        1.25        1.13      1.50 o
 -15   4  10        4.26        4.88      2.25 o
 -14   4  10       14.93       16.13      3.75 o
 -13   4  10        6.01        3.38      2.25 o
 -12   4  10       46.28       38.63      6.00 o
 -11   4  10       25.09       25.13      5.25 o
 -10   4  10       21.01       19.38      3.04 o
  -9   4  10       32.48       29.22      3.57 o
  -8   4  10        1.77       -0.97      0.97 o
  -7   4  10       32.85       26.17      2.54 o
  -6   4  10        0.89        0.32      0.89 o
  -5   4  10      182.81      201.42     12.19 o
  -4   4  10       50.64       46.01      5.02 o
  -3   4  10       22.03       16.74      2.45 o
  -2   4  10       31.72       26.01      3.16 o
  -1   4  10        0.03       -1.26      1.26 o
   0   4  10        0.05        0.56      1.33 o
   1   4  10       32.00       32.85      4.31 o
   2   4  10       17.22       12.75      3.75 o
   3   4  10        6.12        9.00      3.38 o
   4   4  10        7.01        8.63      3.38 o
   5   4  10        1.46        2.73      1.44 o
   6   4  10        1.38        1.73      1.25 o
   7   4  10       14.11        9.75      3.00 o
   8   4  10        1.18        1.13      1.50 o
   9   4  10        0.35        0.75      1.13 o
  10   4  10        0.35       -1.13      1.13 o
 -14   5  10        3.58        3.75      1.50 o
 -13   5  10        8.24        7.50      2.63 o
 -12   5  10        0.45        1.13      1.88 o
 -11   5  10        1.06        3.08      1.25 o
 -10   5  10        0.42       -1.13      1.50 o
  -9   5  10        4.11        4.50      1.88 o
  -8   5  10        8.58        4.50      2.25 o
  -7   5  10        0.02        1.13      1.50 o
  -6   5  10       29.53       22.13      3.75 o
  -5   5  10       29.98       21.00      4.13 o
  -4   5  10        5.61        1.88      1.88 o
  -3   5  10       13.49        8.63      2.63 o
  -2   5  10        0.68        0.38      3.38 o
  -1   5  10       30.69       20.58      2.70 o
   0   5  10        2.03        1.50      2.25 o
   1   5  10        2.40        2.63      1.88 o
   2   5  10       12.81       16.12      3.38 o
   3   5  10        0.01        0.75      1.13 o
   4   5  10        5.51        3.94      1.33 o
   5   5  10        1.21        0.56      0.80 o
   6   5  10        0.03        2.02      1.69 o
   7   5  10       15.60       19.72      2.81 o
  -9   6  10        0.13        1.13      0.75 o
  -8   6  10        0.12        0.00      1.13 o
  -7   6  10        0.15       -0.80      0.80 o
  -6   6  10        3.39        3.38      1.50 o
  -5   6  10        3.04        3.00      1.50 o
  -4   6  10        0.00        0.19      0.80 o
  -3   6  10        1.73        2.63      1.06 o
  -2   6  10        1.02       -0.19      0.80 o
  -1   6  10        0.02       -0.45      0.62 o
   0   6  10        2.18        1.88      1.13 o
   1   6  10        0.04        1.05      0.62 o
   2   6  10        0.01        0.25      0.75 o
 -20   1  11        0.07        0.19      0.80 o
 -19   1  11        0.28        0.19      0.80 o
 -18   1  11        0.46        0.70      0.90 o
 -17   1  11        0.43       -0.38      1.06 o
 -16   1  11        0.09        0.38      1.01 o
 -15   1  11        5.04        3.69      1.53 o
 -14   1  11        0.28        0.67      1.17 o
 -13   1  11        4.97        3.38      2.25 o
 -12   1  11       38.73       29.66      3.57 o
 -11   1  11       55.98       51.01      6.00 o
 -10   1  11        1.83        1.50      1.50 o
  -9   1  11       13.35       10.50      3.00 o
  -8   1  11       29.31       30.00      4.50 o
  -7   1  11      119.43      111.12      6.35 o
  -6   1  11        3.03        5.92      2.63 o
  -5   1  11       62.43       61.93      4.59 o
  -4   1  11        1.35        1.31      1.06 o
  -3   1  11      119.68      113.67      6.20 o
  -2   1  11      284.35      280.77     15.01 o
  -1   1  11        2.07        3.56      1.86 o
   0   1  11      192.19      180.87      8.76 o
   1   1  11       29.83       31.88      3.71 o
   2   1  11       32.30       27.41      3.45 o
   3   1  11       62.38       60.43      5.28 o
   4   1  11        0.49       -0.63      1.18 o
   5   1  11        5.81        0.38      1.50 o
   6   1  11       16.22       18.38      4.50 o
   7   1  11        0.99       -3.38      3.38 o
   8   1  11        0.04       -1.13      1.88 o
   9   1  11        7.76        6.73      2.07 o
  10   1  11        0.01        1.04      1.17 o
  11   1  11        4.16        4.47      1.13 o
  12   1  11        0.04       -1.06      1.06 o
 -19   2  11        0.57       -0.38      0.75 o
 -18   2  11        0.88        1.50      1.50 o
 -17   2  11        0.27        0.94      1.06 o
 -16   2  11        6.67        7.03      3.00 o
 -15   2  11        2.95       -1.47      3.56 o
 -14   2  11        8.56        3.92      2.63 o
 -13   2  11        0.34        1.22      1.53 o
 -12   2  11      131.41      139.53     13.13 o
 -11   2  11       52.33       45.14      5.25 o
 -10   2  11       52.41       48.85      3.74 o
  -9   2  11        2.02       -0.38      1.88 o
  -8   2  11       28.08       32.22      3.60 o
  -7   2  11      331.17      351.63     11.54 o
  -6   2  11      152.62      145.86      7.47 o
  -5   2  11        9.08       10.58      2.63 o
  -4   2  11        0.01        0.50      1.17 o
  -3   2  11      169.56      170.56      7.84 o
  -2   2  11        9.38       13.13      3.75 o
  -1   2  11      158.87      150.08     11.63 o
   0   2  11        2.87        5.03      2.06 o
   1   2  11        4.66        4.25      1.53 o
   2   2  11        8.25        8.52      1.85 o
   3   2  11      192.73      190.72      9.49 o
   4   2  11       47.20       44.51      3.95 o
   5   2  11       17.13       16.08      3.19 o
   6   2  11        2.83       -1.59      1.59 o
   7   2  11        0.01       -1.74      1.88 o
   8   2  11        0.12        0.10      1.44 o
   9   2  11        6.44        6.19      1.86 o
  10   2  11        2.12        1.95      1.50 o
  11   2  11        1.06        3.29      1.17 o
 -18   3  11        1.77        0.75      1.13 o
 -17   3  11        2.74        1.50      1.13 o
 -16   3  11        6.55        9.64      1.98 o
 -15   3  11        0.84       -0.38      1.06 o
 -14   3  11        8.20        7.45      2.07 o
 -13   3  11       13.30       12.60      2.78 o
 -12   3  11       19.22       14.55      2.81 o
 -11   3  11       81.22       74.91      6.23 o
 -10   3  11       85.14       89.68      6.90 o
  -9   3  11       17.32       21.75      4.88 o
  -8   3  11      278.83      285.57     12.07 o
  -7   3  11      243.52      240.54     11.01 o
  -6   3  11      313.10      314.62      9.59 o
  -5   3  11      889.47      905.99     12.84 o
  -4   3  11        2.87        1.05      1.10 o
  -3   3  11      247.67      228.31      7.18 o
  -2   3  11        3.58        4.64      1.26 o
  -1   3  11        0.22        0.12      1.21 o
   0   3  11        0.43       -1.30      1.30 o
   1   3  11       28.90       27.19      4.50 o
   2   3  11      154.55      144.01      6.99 o
   3   3  11      170.74      186.19      7.93 o
   4   3  11        1.51        1.80      1.21 o
   5   3  11        0.25        1.05      1.08 o
   6   3  11       32.47       39.98      2.99 o
   7   3  11       12.37       10.87      1.95 o
   8   3  11       16.99       20.14      3.65 o
   9   3  11        0.60        1.88      1.50 o
 -16   4  11        3.80        3.38      1.50 o
 -15   4  11        0.00        1.50      1.50 o
 -14   4  11       22.93       27.00      4.88 o
 -13   4  11        5.23        3.38      2.25 o
 -12   4  11       35.66       35.63      5.63 o
 -11   4  11        0.20       -0.38      2.63 o
 -10   4  11        0.00       -0.46      1.17 o
  -9   4  11       40.15       49.16      5.04 o
  -8   4  11        0.59        0.38      1.17 o
  -7   4  11       42.92       37.88      3.60 o
  -6   4  11       20.86       17.31      2.60 o
  -5   4  11       19.03       21.84      3.42 o
  -4   4  11       59.25       56.56      4.47 o
  -3   4  11        3.37        2.16      1.44 o
  -2   4  11        5.26        6.48      1.65 o
  -1   4  11       21.36       22.00      3.42 o
   0   4  11       23.42       24.00      5.25 o
   1   4  11       75.04       75.02      8.63 o
   2   4  11       22.45       25.50      5.25 o
   3   4  11       66.40       64.89      7.88 o
   4   4  11        4.06        4.27      1.71 o
   5   4  11        0.08        0.78      1.69 o
   6   4  11        2.53        1.13      1.50 o
   7   4  11        4.35        7.13      1.88 o
   8   4  11        5.02        9.00      2.25 o
 -12   5  11        7.67       12.00      2.63 o
 -11   5  11        4.84        5.19      1.17 o
 -10   5  11        2.80        2.63      1.50 o
  -9   5  11        0.01        1.13      1.13 o
  -8   5  11       11.74       10.13      2.63 o
  -7   5  11        1.78        1.88      1.50 o
  -6   5  11        0.36       -0.38      1.50 o
  -5   5  11        2.26        1.50      1.13 o
  -4   5  11        0.35       -0.75      1.50 o
  -3   5  11        0.46        0.00      1.50 o
  -2   5  11        0.35        0.32      0.90 o
  -1   5  11       12.18        7.88      3.00 o
   0   5  11        1.11        4.50      2.25 o
   1   5  11       11.46       15.75      3.75 o
   2   5  11       20.31       16.50      3.00 o
   3   5  11        8.66        6.00      2.25 o
   4   5  11        0.27        1.88      1.13 o
   5   5  11        3.49        4.13      1.50 o
  -7   6  11        2.37        1.13      0.75 o
  -6   6  11        0.01        0.38      0.62 o
  -5   6  11        3.77        5.82      1.33 o
  -4   6  11        0.33        0.75      0.80 o
  -3   6  11        0.45       -0.62      0.62 o
  -2   6  11        0.25        0.00      0.75 o
  -1   6  11        0.06        0.38      0.75 o
 -19   0  12        1.44        3.00      1.50 o
 -18   0  12        6.64        6.38      2.25 o
 -17   0  12       17.60       15.38      3.75 o
 -16   0  12       49.69       63.01      7.50 o
 -15   0  12       20.52       10.50      3.00 o
 -14   0  12       90.60       82.53      9.00 o
 -13   0  12      179.63      139.58     11.63 o
 -12   0  12        9.06        6.75      2.63 o
 -11   0  12       15.06        4.13      2.25 o
 -10   0  12        0.55       -1.88      1.88 o
  -9   0  12        9.34        9.38      2.63 o
  -8   0  12        5.62        7.13      3.00 o
  -7   0  12        1.64        5.63      2.63 o
  -6   0  12       28.91       24.34      3.04 o
  -5   0  12        7.09        4.99      1.71 o
  -4   0  12        0.04        0.50      1.17 o
  -3   0  12        0.92        0.19      1.06 o
  -2   0  12      167.95      166.22     11.63 o
  -1   0  12       29.02       35.25      5.63 o
   0   0  12        4.47        3.30      2.25 o
   1   0  12       15.80       19.32      2.92 o
   2   0  12      159.32      163.02      6.97 o
   3   0  12       58.54       56.14      5.23 o
   4   0  12       19.85       20.48      3.94 o
   5   0  12       35.19       39.96      4.32 o
   6   0  12       71.55       70.14      8.63 o
   7   0  12       12.18       18.00      4.50 o
   8   0  12       15.87       17.25      4.13 o
   9   0  12        1.80        0.38      1.50 o
  10   0  12        0.30        0.75      1.06 o
  11   0  12       29.82       25.19      5.25 o
 -19   1  12        3.44        1.93      0.90 o
 -18   1  12        0.74        3.55      1.44 o
 -17   1  12        0.86       -0.56      1.06 o
 -16   1  12        1.51        0.75      1.25 o
 -15   1  12        0.24       -0.98      1.69 o
 -14   1  12       17.90       13.50      3.75 o
 -13   1  12        9.01        9.38      3.75 o
 -12   1  12      189.43      175.88      9.15 o
 -11   1  12      112.34       94.15      6.76 o
 -10   1  12        7.78        8.01      1.71 o
  -9   1  12        3.91        3.00      1.50 o
  -8   1  12      199.83      188.38     11.63 o
  -7   1  12        0.72        1.88      1.88 o
  -6   1  12      266.56      288.40     10.58 o
  -5   1  12      161.52      178.66      8.33 o
  -4   1  12       17.54       18.48      2.78 o
  -3   1  12       39.91       42.74      3.36 o
  -2   1  12       24.92       27.15      3.57 o
  -1   1  12       31.63       30.02      3.71 o
   0   1  12       25.40       25.43      3.45 o
   1   1  12       31.87       37.18      4.22 o
   2   1  12        4.62        3.55      1.44 o
   3   1  12      280.94      286.59     15.58 o
   4   1  12       10.26        8.84      2.07 o
   5   1  12       21.19       24.75      5.25 o
   6   1  12       21.21       12.75      3.75 o
   7   1  12        0.44        0.00      2.25 o
   8   1  12        0.01        0.17      1.88 o
   9   1  12        0.08       -1.02      1.44 o
  10   1  12        0.00        2.06      1.33 o
  11   1  12        0.01        0.60      0.62 o
 -18   2  12        0.03        0.38      1.13 o
 -17   2  12        4.38        2.92      1.17 o
 -16   2  12       15.90       18.57      4.13 o
 -15   2  12        1.25        0.50      1.17 o
 -14   2  12        0.75        0.94      1.53 o
 -13   2  12        1.12        0.38      1.33 o
 -12   2  12      109.90      104.71      7.43 o
 -11   2  12        0.00       -0.38      1.33 o
 -10   2  12       67.01       64.56      5.70 o
  -9   2  12      138.81      133.69      9.00 o
  -8   2  12        8.27        5.35      1.48 o
  -7   2  12        3.18        3.01      1.15 o
  -6   2  12      163.21      167.31      8.28 o
  -5   2  12       27.17       28.52      3.33 o
  -4   2  12      269.59      257.60     10.09 o
  -3   2  12      404.43      396.89     19.53 o
  -2   2  12       74.73       63.77      7.88 o
  -1   2  12      305.64      298.70      8.44 o
   0   2  12       13.09       10.51      3.27 o
   1   2  12       54.91       55.10      4.40 o
   2   2  12       11.19       11.09      1.74 o
   3   2  12      238.99      263.42      7.94 o
   4   2  12        4.19        5.38      1.73 o
   5   2  12        6.21        7.88      2.24 o
   6   2  12       30.49       31.57      3.95 o
   7   2  12       10.11       10.22      2.81 o
   8   2  12        3.49        4.13      1.59 o
   9   2  12        3.73        2.33      1.25 o
  10   2  12        7.82        7.72      1.71 o
 -17   3  12        0.01        0.75      1.13 o
 -16   3  12        0.20       -1.88      1.88 o
 -15   3  12        0.16       -1.50      1.50 o
 -14   3  12        0.02        4.50      2.63 o
 -13   3  12        1.05        1.13      1.88 o
 -12   3  12        5.09        1.88      2.25 o
 -11   3  12        7.22        5.63      2.63 o
 -10   3  12        8.30        9.00      3.38 o
  -9   3  12        0.27        0.75      1.50 o
  -8   3  12        3.16        4.82      1.71 o
  -7   3  12       34.55       42.27      4.75 o
  -6   3  12       79.25       78.10      5.10 o
  -5   3  12      173.76      172.11      7.72 o
  -4   3  12       82.64       82.59      5.41 o
  -3   3  12       13.36       14.79      2.44 o
  -2   3  12        0.48       -1.86      1.86 o
  -1   3  12       10.27        8.56      1.92 o
   0   3  12        0.02       -0.97      1.04 o
   1   3  12       35.10       30.42      3.23 o
   2   3  12        4.23        4.23      1.98 o
   3   3  12        1.40        1.47      1.51 o
   4   3  12        2.70        3.36      0.97 o
   5   3  12        5.52        6.20      2.43 o
   6   3  12        0.04       -0.92      0.99 o
   7   3  12        4.75        1.13      2.81 o
   8   3  12        0.47       -0.38      1.50 o
   9   3  12        0.65        1.13      1.50 o
 -15   4  12        3.70        4.13      1.88 o
 -14   4  12        5.93        5.63      2.25 o
 -13   4  12        3.58        2.25      1.33 o
 -12   4  12        6.34        8.25      3.75 o
 -11   4  12       14.90       21.22      3.56 o
 -10   4  12        1.51       -0.06      2.63 o
  -9   4  12       28.96       33.94      3.98 o
  -8   4  12       73.25       70.52      8.25 o
  -7   4  12       70.89       88.15      9.38 o
  -6   4  12        5.42        6.00      3.00 o
  -5   4  12        1.75        0.38      1.88 o
  -4   4  12        1.98        4.28      1.98 o
  -3   4  12       16.55       17.35      3.04 o
  -2   4  12        3.66        3.75      3.00 o
  -1   4  12      201.04      219.53     14.64 o
   0   4  12       25.42       25.88      4.88 o
   1   4  12        0.67        0.00      1.88 o
   2   4  12       42.79       49.88      6.75 o
   3   4  12        5.74        5.45      2.25 o
   4   4  12        0.53       -0.25      1.17 o
   5   4  12        0.56        1.88      1.50 o
   6   4  12       15.49       18.38      3.00 o
 -11   5  12        1.12        2.25      1.13 o
 -10   5  12       14.43       14.25      2.63 o
  -9   5  12        3.08        4.50      1.88 o
  -8   5  12        6.54        6.00      1.88 o
  -7   5  12        0.48        0.75      1.13 o
  -6   5  12        0.00        0.00      1.13 o
  -5   5  12        1.72        1.50      1.88 o
  -4   5  12       16.42       16.13      3.00 o
  -3   5  12       14.55       13.88      3.00 o
  -2   5  12       38.57       37.27      3.24 o
  -1   5  12        3.12        2.63      1.50 o
   0   5  12       13.27       15.38      3.38 o
   1   5  12        3.62        4.13      1.50 o
   2   5  12        0.01        0.75      1.13 o
   3   5  12       17.33       22.13      3.00 o
 -19   1  13        2.36        2.25      1.13 o
 -18   1  13        7.63        9.05      1.36 o
 -17   1  13        3.79        4.47      1.44 o
 -16   1  13       13.39       12.00      3.38 o
 -15   1  13        3.06        0.00      1.88 o
 -14   1  13        5.77        4.13      1.88 o
 -13   1  13       31.70       31.13      5.63 o
 -12   1  13        0.00        0.21      1.17 o
 -11   1  13        0.16        1.88      2.06 o
 -10   1  13       69.73       60.07      4.45 o
  -9   1  13        0.68        2.96      1.23 o
  -8   1  13       27.37       22.30      2.80 o
  -7   1  13        0.83       -0.20      1.10 o
  -6   1  13        0.89        1.27      0.96 o
  -5   1  13      147.23      142.70      5.61 o
  -4   1  13       90.58       87.11      3.91 o
  -3   1  13        1.54        0.92      1.17 o
  -2   1  13        6.27        7.10      1.45 o
  -1   1  13       28.27       23.78      3.57 o
   0   1  13        1.38        3.38      1.86 o
   1   1  13      426.80      434.36     11.75 o
   2   1  13        8.18        4.58      4.69 o
   3   1  13        5.12        3.55      1.98 o
   4   1  13        0.01        1.13      2.25 o
   5   1  13        2.03       -2.63      2.63 o
   6   1  13        1.60        1.88      1.88 o
   7   1  13        2.98        2.11      1.44 o
   8   1  13        1.57        1.63      1.88 o
   9   1  13        0.32        0.32      0.90 o
 -18   2  13        1.83        2.63      1.13 o
 -17   2  13        8.98       10.13      2.63 o
 -16   2  13       16.88       15.76      2.34 o
 -15   2  13       38.37       43.40      4.10 o
 -14   2  13        0.95        0.38      1.01 o
 -13   2  13        1.92        3.92      1.30 o
 -12   2  13       25.44       27.54      3.84 o
 -11   2  13       24.67       25.50      4.13 o
 -10   2  13        5.80        3.47      1.53 o
  -9   2  13        1.68        3.00      2.63 o
  -8   2  13       15.80       22.50      5.25 o
  -7   2  13       46.12       51.97      8.06 o
  -6   2  13       45.01       55.02      4.32 o
  -5   2  13      118.02      127.70      5.67 o
  -4   2  13      127.48      114.67      6.12 o
  -3   2  13      179.30      185.06      7.79 o
  -2   2  13       18.14       14.17      2.78 o
  -1   2  13       55.66       61.36      4.47 o
   0   2  13      126.66      125.23      9.13 o
   1   2  13        0.18       -0.63      0.99 o
   2   2  13       10.99       10.79      2.01 o
   3   2  13        1.55        1.05      1.00 o
   4   2  13        4.08        4.50      1.86 o
   5   2  13        1.72        2.06      1.59 o
   6   2  13        1.73       -0.08      1.17 o
   7   2  13        2.73       -0.75      1.06 o
   8   2  13        1.36        1.50      1.17 o
   9   2  13        0.13        0.75      0.80 o
 -16   3  13        1.27        1.50      1.13 o
 -15   3  13       11.23        9.75      2.63 o
 -14   3  13       35.19       33.76      5.25 o
 -13   3  13       45.39       62.64      7.50 o
 -12   3  13       29.40       33.75      5.63 o
 -11   3  13        5.02        2.63      2.25 o
 -10   3  13       10.59        9.38      3.38 o
  -9   3  13        0.26        2.52      1.44 o
  -8   3  13       11.94        7.22      2.63 o
  -7   3  13       26.85       24.22      2.88 o
  -6   3  13       41.01       43.61      4.13 o
  -5   3  13        2.57        3.99      1.43 o
  -4   3  13      192.14      187.23      7.93 o
  -3   3  13        0.18        0.18      1.04 o
  -2   3  13       79.64       79.92      4.50 o
  -1   3  13       85.93       96.04      6.90 o
   0   3  13        3.29        3.63      1.71 o
   1   3  13       20.76       22.44      3.45 o
   2   3  13       48.71       50.47      4.90 o
   3   3  13        0.27       -0.14      1.18 o
   4   3  13       20.33       23.94      3.26 o
   5   3  13       22.76       20.89      2.30 o
   6   3  13       16.05       15.59      2.51 o
   7   3  13       17.23       16.88      3.38 o
 -14   4  13        1.74        1.50      1.50 o
 -13   4  13       10.11       14.03      2.63 o
 -12   4  13        0.00        1.34      2.44 o
 -11   4  13        1.60        2.25      1.50 o
 -10   4  13       12.67       14.25      3.38 o
  -9   4  13        3.38        6.00      2.25 o
  -8   4  13        0.06        3.00      2.25 o
  -7   4  13        0.22       -1.13      1.88 o
  -6   4  13       11.10       12.00      3.75 o
  -5   4  13        0.60       -0.90      1.25 o
  -4   4  13       34.77       27.24      3.68 o
  -3   4  13       14.58       16.13      4.13 o
  -2   4  13        1.27        4.13      2.63 o
  -1   4  13       88.11      104.66      9.38 o
   0   4  13        0.02       -2.25      2.25 o
   1   4  13        2.79        5.63      2.63 o
   2   4  13        0.03        0.56      1.06 o
   3   4  13        3.82        3.68      1.31 o
   4   4  13        3.68        1.88      1.13 o
 -10   5  13        4.28        4.50      1.50 o
  -9   5  13        3.44        4.88      1.50 o
  -8   5  13        0.26        2.25      1.50 o
  -7   5  13        2.39        1.88      1.13 o
  -6   5  13        0.01        1.13      1.50 o
  -5   5  13        0.02       -0.38      1.13 o
  -4   5  13        0.93        0.00      1.13 o
  -3   5  13        3.19        2.95      0.96 o
  -2   5  13        9.63       11.63      2.63 o
  -1   5  13        0.01       -1.13      1.13 o
   0   5  13        0.04       -0.38      0.75 o
   1   5  13       13.96        9.75      2.25 o
 -18   0  14        2.99        2.63      1.50 o
 -17   0  14       10.59       13.88      3.00 o
 -16   0  14        0.05        1.50      1.88 o
 -15   0  14        1.87        0.61      3.56 o
 -14   0  14        1.29        0.21      1.50 o
 -13   0  14        7.87        8.16      2.07 o
 -12   0  14        0.80        1.50      2.63 o
 -11   0  14        4.04        0.00      2.25 o
 -10   0  14      638.61      624.51     25.18 o
  -9   0  14        0.09        1.13      2.25 o
  -8   0  14       65.68       57.76      7.88 o
  -7   0  14        1.16        1.13      2.25 o
  -6   0  14       46.31       35.63      6.38 o
  -5   0  14       31.04       28.78      3.68 o
  -4   0  14        2.04        0.92      1.17 o
  -3   0  14        7.10        7.62      2.07 o
  -2   0  14        4.06        2.15      1.44 o
  -1   0  14       10.91       12.63      2.65 o
   0   0  14      280.48      291.35     11.64 o
   1   0  14       24.68       26.71      3.68 o
   2   0  14       73.08       70.52      8.63 o
   3   0  14       97.63      116.29     10.50 o
   4   0  14        5.66        7.13      3.00 o
   5   0  14      119.89      127.93     10.13 o
   6   0  14       20.05       26.25      4.50 o
   7   0  14       29.49       30.75      4.50 o
   8   0  14        8.53        4.88      1.88 o
 -18   1  14        1.23        0.38      1.13 o
 -17   1  14        0.10        3.42      2.81 o
 -16   1  14        0.00       -1.06      1.06 o
 -15   1  14        1.06        0.56      1.33 o
 -14   1  14       20.31       15.43      2.61 o
 -13   1  14        3.63        2.75      1.17 o
 -12   1  14       16.86       20.31      3.15 o
 -11   1  14       32.55       26.46      3.02 o
 -10   1  14        0.51        0.75      1.68 o
  -9   1  14       90.82       94.09      7.00 o
  -8   1  14       17.60       20.69      3.42 o
  -7   1  14       14.50       16.01      5.25 o
  -6   1  14        8.95       10.83      2.09 o
  -5   1  14        9.41        8.06      1.81 o
  -4   1  14       45.81       42.73      3.19 o
  -3   1  14        3.18        3.98      1.23 o
  -2   1  14       79.92       72.00      4.20 o
  -1   1  14      404.29      431.88      9.01 o
   0   1  14       29.69       28.97      2.67 o
   1   1  14        2.78       -0.75      2.06 o
   2   1  14       31.21       28.50      5.63 o
   3   1  14       34.41       30.75      6.00 o
   4   1  14       39.07       51.01      7.13 o
   5   1  14        0.05        0.78      2.81 o
   6   1  14        6.70        4.69      1.59 o
   7   1  14        3.94        5.63      1.59 o
   8   1  14        7.69       12.14      1.98 o
 -17   2  14        6.46        4.88      1.50 o
 -16   2  14        9.68       11.63      3.00 o
 -15   2  14        0.59       -0.38      1.50 o
 -14   2  14        0.08        0.38      1.50 o
 -13   2  14       16.81       13.50      4.13 o
 -12   2  14        0.17        1.88      1.88 o
 -11   2  14        1.15        3.00      2.25 o
 -10   2  14        3.35        4.88      3.00 o
  -9   2  14        4.47        4.13      2.25 o
  -8   2  14       24.03       25.88      5.25 o
  -7   2  14       26.88       27.02      2.58 o
  -6   2  14        9.73       11.49      1.81 o
  -5   2  14       44.20       43.13      3.33 o
  -4   2  14       22.34       21.37      2.38 o
  -3   2  14        8.51       10.24      1.92 o
  -2   2  14       41.83       36.92      3.43 o
  -1   2  14        0.40        0.94      1.59 o
   0   2  14       52.44       51.43      5.02 o
   1   2  14       48.67       57.16      5.43 o
   2   2  14        1.04        0.00      1.25 o
   3   2  14       51.09       49.54      3.81 o
   4   2  14        0.08       -0.51      1.44 o
   5   2  14        0.83        3.65      1.44 o
   6   2  14       13.58       17.16      2.51 o
   7   2  14       21.73       25.36      2.81 o
 -15   3  14        1.02        5.35      1.44 o
 -14   3  14        0.29        0.00      1.13 o
 -13   3  14        0.09       -0.75      1.50 o
 -12   3  14        0.00       -1.13      1.88 o
 -11   3  14        7.47        8.63      2.12 o
 -10   3  14        0.95       -0.10      1.44 o
  -9   3  14        0.42        1.36      1.50 o
  -8   3  14        0.25       -1.13      1.88 o
  -7   3  14       11.20       13.37      2.77 o
  -6   3  14        5.25        5.45      1.59 o
  -5   3  14        1.15       -0.27      3.19 o
  -4   3  14        1.44        1.57      1.44 o
  -3   3  14       19.84       24.97      3.93 o
  -2   3  14       18.86       18.99      3.04 o
  -1   3  14        5.12        4.82      1.80 o
   0   3  14        3.78        3.78      1.53 o
   1   3  14        0.05       -1.33      1.33 o
   2   3  14        0.96        0.25      1.17 o
   3   3  14        4.64        6.87      1.71 o
   4   3  14        9.69        9.75      1.86 o
   5   3  14        6.41        6.38      2.25 o
 -12   4  14       16.65       13.50      2.63 o
 -11   4  14        2.80        8.25      2.25 o
 -10   4  14        0.35       -0.75      1.50 o
  -9   4  14        0.80       -0.75      1.88 o
  -8   4  14        0.05        1.50      1.88 o
  -7   4  14        1.00        2.25      1.88 o
  -6   4  14        7.60        6.00      3.00 o
  -5   4  14        6.91        7.20      1.98 o
  -4   4  14       46.81       42.17      3.51 o
  -3   4  14       79.58       77.65      7.50 o
  -2   4  14        8.62        7.13      2.63 o
  -1   4  14        0.57        0.38      1.13 o
   0   4  14        0.27        0.38      1.50 o
   1   4  14        3.53        1.50      0.90 o
   2   4  14        4.48        8.32      1.88 o
 -16   1  15        0.76        4.50      1.88 o
 -15   1  15        0.04        0.38      1.50 o
 -14   1  15        3.46        4.50      2.25 o
 -13   1  15        0.45       -1.88      1.88 o
 -12   1  15        2.49        0.38      1.50 o
 -11   1  15        0.70        0.00      2.44 o
 -10   1  15        0.02       -0.03      1.53 o
  -9   1  15        0.26       -0.27      3.19 o
  -8   1  15        7.32        3.84      1.70 o
  -7   1  15        6.35        6.94      2.12 o
  -6   1  15       40.63       35.29      4.37 o
  -5   1  15       57.88       60.47      5.43 o
  -4   1  15        4.00        3.11      1.80 o
  -3   1  15        7.59        8.06      2.12 o
  -2   1  15      121.07      129.85      7.68 o
  -1   1  15       23.00       20.41      2.63 o
   0   1  15        9.42        9.00      2.24 o
   1   1  15        7.19        6.75      3.38 o
   2   1  15        7.32        8.77      2.24 o
   3   1  15       27.86       32.84      3.68 o
   4   1  15        1.13        0.00      2.06 o
   5   1  15       26.68       32.82      3.31 o
   6   1  15        0.67       -0.90      0.90 o
 -16   2  15       25.44       30.75      4.13 o
 -15   2  15        7.95       12.00      3.00 o
 -14   2  15        2.54        4.88      2.25 o
 -13   2  15        2.73        2.63      2.25 o
 -12   2  15        3.96        3.38      2.63 o
 -11   2  15        0.00        2.25      1.88 o
 -10   2  15       19.01       20.63      4.50 o
  -9   2  15        5.61        6.38      1.80 o
  -8   2  15        0.08       -1.28      3.38 o
  -7   2  15        2.26       -1.36      1.44 o
  -6   2  15        1.15        1.47      0.98 o
  -5   2  15        4.10        5.69      1.58 o
  -4   2  15       24.17       26.59      3.57 o
  -3   2  15        9.24        6.83      1.98 o
  -2   2  15       56.33       58.82      5.39 o
  -1   2  15        0.01        1.50      1.33 o
   0   2  15        9.52       10.39      2.34 o
   1   2  15       69.88       76.52     11.82 o
   2   2  15        0.28        1.33      1.17 o
   3   2  15       19.07       21.98      2.92 o
   4   2  15        3.65        2.81      1.06 o
   5   2  15        1.39       -0.38      0.80 o
 -14   3  15       22.36       34.77      2.92 o
 -13   3  15        2.21        0.94      2.44 o
 -12   3  15        0.54        0.38      3.00 o
 -11   3  15        1.86        0.48      0.90 o
 -10   3  15        0.86        0.80      0.96 o
  -9   3  15        0.01       -0.21      1.17 o
  -8   3  15        0.35       -0.94      0.96 o
  -7   3  15        0.00        0.13      1.17 o
  -6   3  15       16.87       13.43      3.56 o
  -5   3  15        7.02       11.06      1.90 o
  -4   3  15        0.82       -0.21      1.36 o
  -3   3  15        0.14        1.88      1.44 o
  -2   3  15        4.69        5.51      1.71 o
  -1   3  15        2.23        3.27      1.44 o
   0   3  15       10.97       18.00      2.51 o
   1   3  15        0.84       -0.56      2.06 o
   2   3  15        5.97        4.13      1.33 o
   3   3  15        3.95        2.63      1.13 o
 -11   4  15        0.63        4.50      1.50 o
 -10   4  15        1.37        1.50      1.50 o
  -9   4  15        3.91        1.13      1.50 o
  -8   4  15        0.11        0.75      1.13 o
  -6   4  15        1.27        0.94      0.94 o
  -5   4  15        5.90        4.25      1.31 o
  -4   4  15        4.44        5.63      1.88 o
  -3   4  15        3.96        3.00      1.88 o
  -2   4  15        4.66        4.88      1.88 o
  -1   4  15        3.45        3.75      1.88 o
   0   4  15        2.78        2.25      1.50 o
 -15   0  16        0.20       -1.13      1.13 o
 -14   0  16        4.81        6.38      2.25 o
 -13   0  16        0.26        2.25      1.50 o
 -12   0  16        0.25        0.75      1.50 o
 -11   0  16       14.22       13.88      3.75 o
 -10   0  16        1.00        1.88      1.88 o
  -9   0  16        0.64       -1.50      2.25 o
  -8   0  16       12.43       11.25      3.75 o
  -7   0  16       49.31       46.51      6.75 o
  -6   0  16      112.34       95.66      9.75 o
  -5   0  16        2.79        1.88      1.88 o
  -4   0  16      127.08      136.56     11.26 o
  -3   0  16      117.09      131.68     10.88 o
  -2   0  16        0.60        2.97      1.44 o
  -1   0  16       63.00       73.52      7.88 o
   0   0  16       19.31       17.25      4.13 o
   1   0  16       27.92       22.50      4.13 o
   2   0  16       20.46       22.88      4.13 o
   3   0  16       83.01      124.92      8.63 o
   4   0  16       41.88       48.74      3.57 o
 -15   1  16        2.00        4.50      1.88 o
 -14   1  16        1.01       -1.88      1.88 o
 -13   1  16        1.01       -0.38      1.50 o
 -12   1  16        1.55        2.25      1.88 o
 -11   1  16        4.42        3.84      1.21 o
 -10   1  16        4.92        6.60      1.54 o
  -9   1  16        0.43        0.42      1.31 o
  -8   1  16        0.22        2.18      1.44 o
  -7   1  16        5.89        3.63      1.71 o
  -6   1  16       18.29       20.93      3.31 o
  -5   1  16       14.54       13.32      2.78 o
  -4   1  16       18.57       15.12      2.23 o
  -3   1  16        0.60        0.94      1.33 o
  -2   1  16       43.42       47.03      3.67 o
  -1   1  16        1.60        2.84      1.53 o
   0   1  16       13.28       11.70      2.25 o
   1   1  16        0.93        2.25      1.50 o
   2   1  16       80.45       88.91      7.88 o
   3   1  16       22.29       28.28      2.88 o
   4   1  16        2.34        2.67      1.31 o
 -14   2  16       16.26       33.88      3.04 o
 -13   2  16        2.83        3.27      1.44 o
 -12   2  16        5.06        7.50      2.81 o
 -11   2  16        4.23        6.19      1.59 o
 -10   2  16        0.45        0.38      1.13 o
  -9   2  16        1.23        1.84      1.04 o
  -8   2  16        0.65       -0.19      1.10 o
  -7   2  16        4.28        6.19      1.54 o
  -6   2  16       13.44       10.72      2.08 o
  -5   2  16        0.01        1.00      1.17 o
  -4   2  16       12.44       12.00      3.38 o
  -3   2  16        4.81        3.19      1.59 o
  -2   2  16        7.11       10.22      2.25 o
  -1   2  16        3.43        3.27      1.44 o
   0   2  16       13.76       17.25      2.51 o
   1   2  16        3.53        1.18      0.90 o
   2   2  16        0.03        0.38      1.13 o
   3   2  16        1.10        2.25      1.50 o
 -12   3  16        1.23        1.13      1.50 o
 -11   3  16        3.19        3.46      1.17 o
 -10   3  16        0.12       -0.86      0.90 o
  -9   3  16        0.07        0.38      1.13 o
  -8   3  16        1.99        1.43      3.19 o
  -7   3  16        0.33        1.46      2.06 o
  -6   3  16        0.01        0.05      1.69 o
  -5   3  16        0.37        0.00      1.13 o
  -4   3  16       22.63       28.00      2.92 o
  -3   3  16        2.55        3.56      1.33 o
  -2   3  16        0.46        2.08      1.50 o
  -1   3  16        3.29       -0.21      0.90 o
   0   3  16        2.41        3.19      1.06 o
 -14   1  17        0.05       -1.13      1.13 o
 -13   1  17        0.01        0.38      1.13 o
 -12   1  17        5.61        6.75      2.63 o
 -11   1  17        1.79        0.48      0.90 o
 -10   1  17        1.79       -0.17      1.88 o
  -9   1  17        0.00        1.31      1.06 o
  -8   1  17       10.41        8.06      2.12 o
  -7   1  17        2.85        2.39      1.44 o
  -6   1  17        6.32        6.19      1.86 o
  -5   1  17        6.61        8.60      1.98 o
  -4   1  17        7.64        9.20      1.73 o
  -3   1  17        2.24        2.18      2.25 o
  -2   1  17       75.14       88.63      5.39 o
  -1   1  17        0.11        1.50      1.69 o
   0   1  17        0.54        0.00      1.50 o
   1   1  17        0.33        0.75      1.50 o
 -12   2  17        2.00        5.25      1.88 o
 -11   2  17        0.05       -0.19      0.80 o
 -10   2  17        0.66       -0.77      0.77 o
  -9   2  17        2.99        2.74      1.74 o
  -8   2  17       15.81       17.40      2.51 o
  -7   2  17        2.16        1.25      0.65 o
  -6   2  17        7.37        5.63      1.59 o
  -5   2  17        0.12       -0.84      1.13 o
  -4   2  17        1.98        5.44      1.59 o
  -3   2  17       16.26       17.77      2.51 o
  -2   2  17        0.12        1.13      1.17 o
  -1   2  17        7.40        8.40      1.71 o
   0   2  17        0.59       -1.13      1.13 o
  -6   3  17        4.14        5.25      1.50 o
  -5   3  17        2.63        4.50      1.50 o
  -4   3  17        3.12        2.63      1.13 o
 -11   0  18        2.62        4.88      1.88 o
 -10   0  18        1.43       -0.38      1.13 o
  -9   0  18        0.59       -1.50      1.50 o
  -8   0  18        3.79        4.50      1.88 o
  -7   0  18       10.75       12.75      3.00 o
  -6   0  18        0.87        3.21      1.17 o
  -5   0  18        1.21       -0.56      1.06 o
  -4   0  18       15.20       16.55      2.63 o
  -3   0  18       22.56       27.75      4.13 o
 -11   1  18        0.10       -0.38      1.13 o
 -10   1  18        0.13        2.06      1.06 o
  -9   1  18        0.14       -0.38      0.80 o
  -8   1  18        0.02        0.43      0.94 o
  -7   1  18        1.81        1.13      0.90 o
  -6   1  18        3.16        4.17      1.14 o
  -5   1  18       37.29       38.81      3.31 o
  -4   1  18        8.13       11.99      1.98 o
  -3   1  18        0.04        1.34      0.90 o
  -2   1  18        6.52       11.25      2.63 o
  -6   2  18        0.57        2.63      1.50 o
 
